# Supplementary material for: Applying multimodal AI to physiological waveforms improves genetic prediction of cardiovascular traits
Source: Am J Hum Genet. 2025 Jun 20;112(7):1562–79. doi: 10.1016/j.ajhg.2025.05.015 (PMC12256885; doi:10.1016/j.ajhg.2025.05.015)
Supplement: Data S1. Tables S3, S4, S8, S16, S18–S21, S29, S30, S33, S36, S37, and S40 [file mmc2.xlsx]

## Sheet: Table S3
model	args.beta	args.learning_rate	args.batch_size	args.conv_kernel_size	args.num_conv_layer	args.num_conv_filter	args.num_dense_unit	args.dense_activation
ECG-I	0.001, 0.005, 0.01, 0.05, 0.1	0.001, 0.0001	32, 256	2024-05-07	2024-03-05	16, 32	64, 128	swish, gelu
ECG-II	0.001, 0.005, 0.01, 0.05, 0.1	0.001, 0.0001	32, 256	2024-05-07	2024-03-05	16, 32	64, 128	swish, gelu
ECG-III	0.001, 0.005, 0.01, 0.05, 0.1	0.001, 0.0001	32, 256	2024-05-07	2024-03-05	16, 32	64, 128	swish, gelu
ECG-V1	0.001, 0.005, 0.01, 0.05, 0.1	0.001, 0.0001	32, 256	2024-05-07	2024-03-05	16, 32	64, 128	swish, gelu
ECG-V2	0.001, 0.005, 0.01, 0.05, 0.1	0.001, 0.0001	32, 256	2024-05-07	2024-03-05	16, 32	64, 128	swish, gelu
ECG-V3	0.001, 0.005, 0.01, 0.05, 0.1	0.001, 0.0001	32, 256	2024-05-07	2024-03-05	16, 32	64, 128	swish, gelu
ECG-V4	0.001, 0.005, 0.01, 0.05, 0.1	0.001, 0.0001	32, 256	2024-05-07	2024-03-05	16, 32	64, 128	swish, gelu
ECG-V5	0.001, 0.005, 0.01, 0.05, 0.1	0.001, 0.0001	32, 256	2024-05-07	2024-03-05	16, 32	64, 128	swish, gelu
ECG-V6	0.001, 0.005, 0.01, 0.05, 0.1	0.001, 0.0001	32, 256	2024-05-07	2024-03-05	16, 32	64, 128	swish, gelu
ECG-aVF	0.001, 0.005, 0.01, 0.05, 0.1	0.001, 0.0001	32, 256	2024-05-07	2024-03-05	16, 32	64, 128	swish, gelu
ECG-aVL	0.001, 0.005, 0.01, 0.05, 0.1	0.001, 0.0001	32, 256	2024-05-07	2024-03-05	16, 32	64, 128	swish, gelu
ECG-aVR	0.001, 0.005, 0.01, 0.05, 0.1	0.001, 0.0001	32, 256	2024-05-07	2024-03-05	16, 32	64, 128	swish, gelu
M-REGLE 12-lead ECG	0.001, 0.005, 0.01, 0.05, 0.1	0.001, 0.0001	32, 256	3, 5, 7, 9	3	16, 32	512, 1024	swish, gelu
PPG	0.001, 0.005, 0.01, 0.05, 0.1	0.001, 0.0001	32, 256	2024-03-07	2024-03-05	16, 32	64, 128	swish, gelu
M-REGLE ECG + PPG	0.001, 0.005, 0.01, 0.05, 0.1	0.001, 0.0001	32, 256	2024-05-07	2024-03-05	16, 32	64, 128	swish, gelu

## Sheet: Table S4
model	args.beta	args.learning_rate	args.batch_size	args.conv_kernel_size	args.num_conv_layer	args.num_conv_filter	args.num_dense_unit	args.dense_activation
ECG-I	0.005	0.0001	32	7	5	32	64	swish
ECG-II	0.005	0.0001	32	5	5	16	64	gelu
ECG-III	0.005	0.0001	32	5	3	16	128	swish
ECG-V1	0.005	0.0001	32	7	5	32	64	swish
ECG-V2	0.005	0.0001	32	7	3	16	64	swish
ECG-V3	0.005	0.0001	32	5	5	32	128	swish
ECG-V4	0.005	0.0001	32	7	5	32	128	swish
ECG-V5	0.005	0.0001	32	7	5	32	128	gelu
ECG-V6	0.005	0.0001	32	7	5	32	128	swish
ECG-aVF	0.005	0.0001	32	7	5	32	128	swish
ECG-aVL	0.005	0.0001	32	7	5	32	128	gelu
ECG-aVR	0.005	0.0001	32	5	5	16	128	swish
M-REGLE 12-lead ECG	0.005	0.0001	32	3	3	32	512	swish
PPG	0.005	0.001	32	3	5	32	64	gelu
M-REGLE ECG + PPG	0.001	0.001	32	7	5	16	64	swish

## Sheet: Table S8
DCCA				CCA
LEAD1	LEAD2	CORR	SE	LEAD1	LEAD2	CORR	SE
aVR	ppg	-0.454765	0.00946512	aVR	ppg	0.476727	0.0092955
V1	aVR	0.858218	0.00450294	V1	aVR	0.85907	0.00559113
V1	V3	0.79918	0.00577813	V1	V3	0.784252	0.0174595
V1	V2	0.888901	0.0038462	V1	V2	0.892643	0.00724313
V1	aVF	0.698089	0.00786152	V1	aVF	0.680856	0.00832381
V1	V5	0.891666	0.00377854	V1	V5	0.812959	0.00692087
V1	V6	0.88883	0.00352729	V1	V6	0.819823	0.0059182
V1	aVL	0.793974	0.00768028	V1	aVL	0.786655	0.0168853
V1	V4	0.821	0.00457212	V1	V4	0.789746	0.0119044
V1	ppg	0.274476	0.0104905	V1	ppg	0.334791	0.012274
V3	aVR	0.880245	0.00483469	V3	aVR	0.872536	0.00557815
V3	aVF	0.642122	0.00758642	V3	aVF	0.82897	0.00675026
V3	V5	0.925258	0.00326678	V3	V5	0.913923	0.00735009
V3	V6	0.903887	0.00377877	V3	V6	0.894233	0.00475979
V3	aVL	0.786463	0.00805096	V3	aVL	0.708402	0.0111851
V3	V4	0.943324	0.00225978	V3	V4	0.918385	0.0301421
V3	ppg	0.487928	0.00877368	V3	ppg	0.496036	0.00833697
V2	aVR	0.873739	0.00474623	V2	aVR	0.8281	0.00656738
V2	V3	0.876394	0.00397052	V2	V3	0.829484	0.04877
V2	aVF	0.671731	0.00831186	V2	aVF	0.659103	0.00874629
V2	V5	0.888742	0.00392183	V2	V5	0.841831	0.00603495
V2	V6	0.889737	0.00418855	V2	V6	0.820318	0.00617824
V2	aVL	0.760508	0.00804056	V2	aVL	0.688942	0.0114434
V2	V4	0.865074	0.00396516	V2	V4	0.856265	0.01076
V2	ppg	0.391132	0.0106849	V2	ppg	0.438353	0.0101447
II	aVR	0.968832	0.000934203	II	aVR	0.979196	0.000584133
II	V1	0.863977	0.00446264	II	V1	0.807042	0.00659488
II	V3	0.857594	0.005071	II	V3	0.866066	0.00574681
II	V2	0.859753	0.00514772	II	V2	0.785137	0.00699035
II	III	0.802008	0.00520979	II	III	0.893898	0.0041127
II	aVF	0.926268	0.00192331	II	aVF	0.981344	0.0007091
II	V5	0.927726	0.00271268	II	V5	0.953284	0.00286815
II	V6	0.93393	0.00236904	II	V6	0.956069	0.00309632
II	aVL	-0.778019	0.00835282	II	aVL	0.691412	0.0100508
II	V4	0.915131	0.00348712	II	V4	0.943922	0.0024191
II	ppg	0.437452	0.0095026	II	ppg	0.46729	0.00917588
III	aVR	0.760967	0.00640261	III	aVR	0.789554	0.00727467
III	V1	0.699972	0.00978707	III	V1	0.662042	0.014625
III	V3	0.677866	0.00979413	III	V3	0.737089	0.00854664
III	V2	0.620663	0.0112437	III	V2	0.604722	0.0284593
III	aVF	0.943791	0.00164127	III	aVF	0.963631	0.00130534
III	V5	0.736145	0.00923462	III	V5	0.801279	0.00666798
III	V6	0.733119	0.00955628	III	V6	0.797927	0.00665719
III	aVL	0.940819	0.00148907	III	aVL	0.96729	0.0029508
III	V4	0.731532	0.00920293	III	V4	0.801548	0.00602331
III	ppg	0.162411	0.0117366	III	ppg	0.267908	0.0108306
aVF	aVR	0.880285	0.00326266	aVF	aVR	0.921746	0.00257522
aVF	aVL	0.82483	0.00514099	aVF	aVL	0.838779	0.00884933
aVF	ppg	0.379982	0.0101237	aVF	ppg	0.416895	0.00963587
V5	aVR	0.94425	0.0027418	V5	aVR	0.955049	0.00221301
V5	aVF	0.855637	0.00411779	V5	aVF	0.912922	0.00374585
V5	V6	0.981234	0.0013452	V5	V6	0.980601	0.00144841
V5	aVL	0.82723	0.00677218	V5	aVL	0.769545	0.00799484
V5	ppg	-0.458634	0.00911006	V5	ppg	0.469993	0.0109611
V6	aVR	0.950054	0.00225651	V6	aVR	0.960818	0.00208428
V6	aVF	0.869584	0.00382418	V6	aVF	0.911805	0.00403077
V6	aVL	0.82683	0.00641292	V6	aVL	0.767838	0.00781626
V6	ppg	0.455328	0.00889978	V6	ppg	0.437528	0.0151875
aVL	aVR	0.864289	0.00511452	aVL	aVR	0.84225	0.00588858
aVL	ppg	0.299037	0.0109711	aVL	ppg	0.337393	0.0115247
V4	aVR	0.933505	0.00317482	V4	aVR	0.944398	0.00212059
V4	aVF	0.870178	0.003526	V4	aVF	0.906679	0.00364172
V4	V5	0.978819	0.00140209	V4	V5	0.985392	0.00114461
V4	V6	0.964498	0.0016247	V4	V6	0.969125	0.00138809
V4	aVL	0.825923	0.00695133	V4	aVL	0.748888	0.00857057
V4	ppg	0.435718	0.00941003	V4	ppg	0.499499	0.00894249
I	aVR	0.971087	0.000881001	I	aVR	0.969398	0.000904636
I	V1	0.849535	0.00472186	I	V1	0.854916	0.0108885
I	V3	0.854795	0.00548393	I	V3	0.816226	0.00846097
I	V2	0.79817	0.00505551	I	V2	0.794331	0.00819421
I	II	0.910991	0.00246329	I	II	0.89007	0.00303019
I	III	0.787932	0.00742859	I	III	0.871071	0.0134116
I	aVF	0.779723	0.00636398	I	aVF	0.751698	0.00578182
I	V5	0.917586	0.00350047	I	V5	0.887866	0.00402534
I	V6	0.918943	0.00321909	I	V6	0.899069	0.00371035
I	aVL	0.923278	0.00190899	I	aVL	0.964525	0.00172672
I	V4	0.900425	0.00411885	I	V4	0.872607	0.00405313
I	ppg	0.430579	0.00990516	I	ppg	0.450521	0.0101187

## Sheet: Table S16
label	category	field	categorical_value	pearsonr	pvalue	field_link
singlemodal_vae_ecg_ppg_ppg_latent03_residual	Arterial stiffness	Position of the shoulder on the pulse waveform		0.689961	0	http://biobank.ndph.ox.ac.uk/ukb/field.cgi?id=4200
multimodal_vae_ecg_ppg_multi_latent02_residual	Arterial stiffness	Position of the shoulder on the pulse waveform		-0.69367	0	http://biobank.ndph.ox.ac.uk/ukb/field.cgi?id=4200
singlemodal_vae_ecg_ppg_ppg_latent03_residual	Arterial stiffness	Position of the pulse wave peak		0.670695	0	http://biobank.ndph.ox.ac.uk/ukb/field.cgi?id=4198
multimodal_vae_ecg_ppg_multi_latent02_residual	Arterial stiffness	Position of the pulse wave peak		-0.671679	0	http://biobank.ndph.ox.ac.uk/ukb/field.cgi?id=4198
singlemodal_vae_ecg_lead_V4_latent05_residual	ECG at rest, 12-lead	Ventricular rate		-0.576798	0	http://biobank.ndph.ox.ac.uk/ukb/field.cgi?id=12336
singlemodal_vae_ecg_lead_I_latent02_residual	ECG at rest, 12-lead	Ventricular rate		0.624808	0	http://biobank.ndph.ox.ac.uk/ukb/field.cgi?id=12336
singlemodal_vae_ecg_ppg_ecg_latent02_residual	ECG at rest, 12-lead	Ventricular rate		0.624811	0	http://biobank.ndph.ox.ac.uk/ukb/field.cgi?id=12336
singlemodal_vae_ecg_lead_V5_latent08_residual	ECG at rest, 12-lead	Ventricular rate		-0.638474	0	http://biobank.ndph.ox.ac.uk/ukb/field.cgi?id=12336
singlemodal_vae_ecg_lead_II_latent05_residual	ECG at rest, 12-lead	Ventricular rate		-0.583633	0	http://biobank.ndph.ox.ac.uk/ukb/field.cgi?id=12336
singlemodal_vae_ecg_lead_III_latent06_residual	ECG at rest, 12-lead	R axis		0.582526	0	http://biobank.ndph.ox.ac.uk/ukb/field.cgi?id=22336
singlemodal_vae_ecg_lead_V4_latent05_residual	ECG at rest, 12-lead	QT interval		0.582203	0	http://biobank.ndph.ox.ac.uk/ukb/field.cgi?id=22331
singlemodal_vae_ecg_lead_V5_latent08_residual	ECG at rest, 12-lead	QT interval		0.601327	0	http://biobank.ndph.ox.ac.uk/ukb/field.cgi?id=22331
singlemodal_vae_ecg_lead_aVR_latent01_residual	ECG at rest, 12-lead	Ventricular rate		-0.53977	5.99144e-277	http://biobank.ndph.ox.ac.uk/ukb/field.cgi?id=12336
singlemodal_vae_ecg_lead_V5_latent08_residual	ECG at rest, 12-lead	RR interval		0.532626	2.27645e-268	http://biobank.ndph.ox.ac.uk/ukb/field.cgi?id=22333
singlemodal_vae_ecg_lead_aVF_latent06_residual	ECG at rest, 12-lead	R axis		-0.53037	1.05729e-265	http://biobank.ndph.ox.ac.uk/ukb/field.cgi?id=22336
singlemodal_vae_ecg_lead_V6_latent04_residual	ECG at rest, 12-lead	Ventricular rate		-0.524008	2.73426e-258	http://biobank.ndph.ox.ac.uk/ukb/field.cgi?id=12336
singlemodal_vae_ecg_lead_V3_latent06_residual	ECG at rest, 12-lead	Ventricular rate		0.523388	1.41587e-257	http://biobank.ndph.ox.ac.uk/ukb/field.cgi?id=12336
singlemodal_vae_ecg_lead_V3_latent06_residual	ECG at rest, 12-lead	QT interval		-0.522359	2.15098e-256	http://biobank.ndph.ox.ac.uk/ukb/field.cgi?id=22331
singlemodal_vae_ecg_ppg_ecg_latent02_residual	ECG at rest, 12-lead	QT interval		-0.519811	1.74358e-253	http://biobank.ndph.ox.ac.uk/ukb/field.cgi?id=22331
singlemodal_vae_ecg_lead_I_latent02_residual	ECG at rest, 12-lead	QT interval		-0.519811	1.74545e-253	http://biobank.ndph.ox.ac.uk/ukb/field.cgi?id=22331
singlemodal_vae_ecg_lead_aVL_latent07_residual	ECG at rest, 12-lead	Ventricular rate		0.515467	1.39137e-248	http://biobank.ndph.ox.ac.uk/ukb/field.cgi?id=12336
singlemodal_vae_ecg_lead_II_latent04_residual	ECG at rest, 12-lead	PQ interval		-0.514017	5.82176e-247	http://biobank.ndph.ox.ac.uk/ukb/field.cgi?id=22330
singlemodal_vae_ecg_lead_V5_latent08_residual	Left ventricular size and function	Average heart rate		-0.509696	3.53209e-242	http://biobank.ndph.ox.ac.uk/ukb/field.cgi?id=22426
singlemodal_vae_ecg_lead_V5_latent08_residual	ECG at rest, 12-lead	PP interval		0.504401	2.06558e-236	http://biobank.ndph.ox.ac.uk/ukb/field.cgi?id=22334
singlemodal_vae_ecg_ppg_ppg_latent02_residual	Arterial stiffness	Pulse rate		0.502785	1.13728e-234	http://biobank.ndph.ox.ac.uk/ukb/field.cgi?id=4194
singlemodal_vae_ecg_lead_V5_latent08_residual	ECG at rest, 12-lead	QRS num		-0.502412	2.85777e-234	http://biobank.ndph.ox.ac.uk/ukb/field.cgi?id=22338
singlemodal_vae_ecg_ppg_ecg_latent02_residual	ECG at rest, 12-lead	RR interval		-0.502165	5.26146e-234	http://biobank.ndph.ox.ac.uk/ukb/field.cgi?id=22333
singlemodal_vae_ecg_lead_I_latent02_residual	ECG at rest, 12-lead	RR interval		-0.502161	5.31318e-234	http://biobank.ndph.ox.ac.uk/ukb/field.cgi?id=22333
multimodal_vae_ecg_ppg_multi_latent07_residual	ECG at rest, 12-lead	Ventricular rate		0.500737	1.76886e-232	http://biobank.ndph.ox.ac.uk/ukb/field.cgi?id=12336
multimodal_vae_ecg_latent96_residual	ECG at rest, 12-lead	R axis		-0.500489	3.24635e-232	http://biobank.ndph.ox.ac.uk/ukb/field.cgi?id=22336
singlemodal_vae_ecg_lead_aVR_latent01_residual	ECG at rest, 12-lead	QT interval		0.500206	6.50357e-232	http://biobank.ndph.ox.ac.uk/ukb/field.cgi?id=22331
singlemodal_vae_ecg_lead_V5_latent08_residual	Pulse wave analysis	Heart rate during PWA		-0.499654	2.51523e-231	http://biobank.ndph.ox.ac.uk/ukb/field.cgi?id=12673
singlemodal_vae_ecg_lead_aVL_latent04_residual	ECG at rest, 12-lead	R axis		-0.492853	3.5287e-224	http://biobank.ndph.ox.ac.uk/ukb/field.cgi?id=22336
singlemodal_vae_ecg_lead_V4_latent05_residual	ECG at rest, 12-lead	RR interval		0.490912	3.61314e-222	http://biobank.ndph.ox.ac.uk/ukb/field.cgi?id=22333
singlemodal_vae_ecg_ppg_ecg_latent02_residual	ECG at rest, 12-lead	QRS num		0.488364	1.5022e-219	http://biobank.ndph.ox.ac.uk/ukb/field.cgi?id=22338
singlemodal_vae_ecg_lead_I_latent02_residual	ECG at rest, 12-lead	QRS num		0.488361	1.5135e-219	http://biobank.ndph.ox.ac.uk/ukb/field.cgi?id=22338
singlemodal_vae_ecg_ppg_ecg_latent02_residual	Left ventricular size and function	Average heart rate		0.487264	1.99798e-218	http://biobank.ndph.ox.ac.uk/ukb/field.cgi?id=22426
singlemodal_vae_ecg_lead_I_latent02_residual	Left ventricular size and function	Average heart rate		0.487261	2.01262e-218	http://biobank.ndph.ox.ac.uk/ukb/field.cgi?id=22426
singlemodal_vae_ecg_lead_V5_latent08_residual	Arterial stiffness	Pulse rate		-0.483891	5.2683e-215	http://biobank.ndph.ox.ac.uk/ukb/field.cgi?id=4194
singlemodal_vae_ecg_lead_aVR_latent07_residual	ECG at rest, 12-lead	PQ interval		-0.482032	3.89654e-213	http://biobank.ndph.ox.ac.uk/ukb/field.cgi?id=22330
singlemodal_vae_ecg_lead_V5_latent08_residual	Blood pressure	Pulse rate, automated reading		-0.47806	3.5145e-209	http://biobank.ndph.ox.ac.uk/ukb/field.cgi?id=102
singlemodal_vae_ecg_lead_III_latent08_residual	ECG at rest, 12-lead	T axis		-0.473918	4.11477e-205	http://biobank.ndph.ox.ac.uk/ukb/field.cgi?id=22337
singlemodal_vae_ecg_ppg_ecg_latent02_residual	Pulse wave analysis	Heart rate during PWA		0.471619	7.0596e-203	http://biobank.ndph.ox.ac.uk/ukb/field.cgi?id=12673
singlemodal_vae_ecg_lead_I_latent02_residual	Pulse wave analysis	Heart rate during PWA		0.471619	7.06529e-203	http://biobank.ndph.ox.ac.uk/ukb/field.cgi?id=12673
singlemodal_vae_ecg_ppg_ecg_latent02_residual	ECG at rest, 12-lead	PP interval		-0.471557	8.09779e-203	http://biobank.ndph.ox.ac.uk/ukb/field.cgi?id=22334
singlemodal_vae_ecg_lead_I_latent02_residual	ECG at rest, 12-lead	PP interval		-0.471553	8.1821e-203	http://biobank.ndph.ox.ac.uk/ukb/field.cgi?id=22334
singlemodal_vae_ecg_lead_V4_latent05_residual	Left ventricular size and function	Average heart rate		-0.470134	1.91708e-201	http://biobank.ndph.ox.ac.uk/ukb/field.cgi?id=22426
singlemodal_vae_ecg_ppg_ecg_latent02_residual	Arterial stiffness	Pulse rate		0.46572	3.19283e-197	http://biobank.ndph.ox.ac.uk/ukb/field.cgi?id=4194
singlemodal_vae_ecg_lead_I_latent02_residual	Arterial stiffness	Pulse rate		0.46572	3.1957e-197	http://biobank.ndph.ox.ac.uk/ukb/field.cgi?id=4194
singlemodal_vae_ecg_lead_V4_latent05_residual	ECG at rest, 12-lead	PP interval		0.462711	2.21919e-194	http://biobank.ndph.ox.ac.uk/ukb/field.cgi?id=22334
singlemodal_vae_ecg_lead_aVR_latent01_residual	ECG at rest, 12-lead	RR interval		0.460142	5.63313e-192	http://biobank.ndph.ox.ac.uk/ukb/field.cgi?id=22333
singlemodal_vae_ecg_lead_V4_latent05_residual	ECG at rest, 12-lead	QRS num		-0.457128	3.50609e-189	http://biobank.ndph.ox.ac.uk/ukb/field.cgi?id=22338
singlemodal_vae_ecg_lead_I_latent02_residual	Blood pressure	Pulse rate, automated reading		0.456023	3.65259e-188	http://biobank.ndph.ox.ac.uk/ukb/field.cgi?id=102
singlemodal_vae_ecg_ppg_ecg_latent02_residual	Blood pressure	Pulse rate, automated reading		0.456023	3.65686e-188	http://biobank.ndph.ox.ac.uk/ukb/field.cgi?id=102
singlemodal_vae_ecg_lead_V4_latent05_residual	Pulse wave analysis	Heart rate during PWA		-0.455063	2.78068e-187	http://biobank.ndph.ox.ac.uk/ukb/field.cgi?id=12673
singlemodal_vae_ecg_lead_V4_latent05_residual	Arterial stiffness	Pulse rate		-0.453629	5.67811e-186	http://biobank.ndph.ox.ac.uk/ukb/field.cgi?id=4194
singlemodal_vae_ecg_lead_V4_latent05_residual	Blood pressure	Pulse rate, automated reading		-0.450123	8.564e-183	http://biobank.ndph.ox.ac.uk/ukb/field.cgi?id=102
singlemodal_vae_ecg_lead_aVR_latent01_residual	Left ventricular size and function	Average heart rate		-0.447281	3.03106e-180	http://biobank.ndph.ox.ac.uk/ukb/field.cgi?id=22426
singlemodal_vae_ecg_lead_V5_latent08_residual	Pulse wave analysis	Number of beats in waveform average for PWA		-0.446946	6.02855e-180	http://biobank.ndph.ox.ac.uk/ukb/field.cgi?id=12679
multimodal_vae_ecg_ppg_multi_latent04_residual	ECG at rest, 12-lead	Ventricular rate		-0.446156	3.04533e-179	http://biobank.ndph.ox.ac.uk/ukb/field.cgi?id=12336
singlemodal_vae_ecg_lead_II_latent05_residual	ECG at rest, 12-lead	QT interval		0.444681	6.20386e-178	http://biobank.ndph.ox.ac.uk/ukb/field.cgi?id=22331
singlemodal_vae_ecg_lead_V3_latent06_residual	ECG at rest, 12-lead	RR interval		-0.444427	1.03917e-177	http://biobank.ndph.ox.ac.uk/ukb/field.cgi?id=22333
singlemodal_vae_ecg_lead_II_latent05_residual	ECG at rest, 12-lead	RR interval		0.442771	3.00136e-176	http://biobank.ndph.ox.ac.uk/ukb/field.cgi?id=22333
singlemodal_vae_ecg_lead_II_latent05_residual	ECG at rest, 12-lead	QRS num		-0.442756	3.09544e-176	http://biobank.ndph.ox.ac.uk/ukb/field.cgi?id=22338
singlemodal_vae_ecg_ppg_ppg_latent02_residual	Blood pressure	Pulse rate, automated reading		0.436205	1.53908e-170	http://biobank.ndph.ox.ac.uk/ukb/field.cgi?id=102
singlemodal_vae_ecg_lead_V6_latent04_residual	ECG at rest, 12-lead	QT interval		0.436166	1.66131e-170	http://biobank.ndph.ox.ac.uk/ukb/field.cgi?id=22331
singlemodal_vae_ecg_lead_aVR_latent01_residual	ECG at rest, 12-lead	QRS num		-0.435984	2.38234e-170	http://biobank.ndph.ox.ac.uk/ukb/field.cgi?id=22338
singlemodal_vae_ecg_lead_aVF_latent08_residual	ECG at rest, 12-lead	Ventricular rate		0.434632	3.43951e-169	http://biobank.ndph.ox.ac.uk/ukb/field.cgi?id=12336
singlemodal_vae_ecg_lead_V3_latent06_residual	Left ventricular size and function	Average heart rate		0.433849	1.60373e-168	http://biobank.ndph.ox.ac.uk/ukb/field.cgi?id=22426
singlemodal_vae_ecg_lead_aVF_latent02_residual	ECG at rest, 12-lead	Ventricular rate		0.43331	4.62863e-168	http://biobank.ndph.ox.ac.uk/ukb/field.cgi?id=12336
singlemodal_vae_ecg_lead_aVR_latent01_residual	ECG at rest, 12-lead	PP interval		0.432533	2.11788e-167	http://biobank.ndph.ox.ac.uk/ukb/field.cgi?id=22334
singlemodal_vae_ecg_lead_V3_latent06_residual	ECG at rest, 12-lead	QRS num		0.428577	4.61549e-164	http://biobank.ndph.ox.ac.uk/ukb/field.cgi?id=22338
singlemodal_vae_ecg_lead_aVR_latent01_residual	Arterial stiffness	Pulse rate		-0.428517	5.18583e-164	http://biobank.ndph.ox.ac.uk/ukb/field.cgi?id=4194
singlemodal_vae_ecg_lead_II_latent05_residual	Pulse wave analysis	Heart rate during PWA		-0.427189	6.68375e-163	http://biobank.ndph.ox.ac.uk/ukb/field.cgi?id=12673
singlemodal_vae_ecg_lead_II_latent05_residual	ECG at rest, 12-lead	PP interval		0.426787	1.44765e-162	http://biobank.ndph.ox.ac.uk/ukb/field.cgi?id=22334
singlemodal_vae_ecg_ppg_ecg_latent02_residual	Pulse wave analysis	Number of beats in waveform average for PWA		0.426579	2.15671e-162	http://biobank.ndph.ox.ac.uk/ukb/field.cgi?id=12679
singlemodal_vae_ecg_lead_I_latent02_residual	Pulse wave analysis	Number of beats in waveform average for PWA		0.426579	2.15688e-162	http://biobank.ndph.ox.ac.uk/ukb/field.cgi?id=12679
singlemodal_vae_ecg_lead_V6_latent05_residual	ECG at rest, 12-lead	QRS duration		-0.42521	2.95522e-161	http://biobank.ndph.ox.ac.uk/ukb/field.cgi?id=12340
singlemodal_vae_ecg_lead_aVL_latent07_residual	ECG at rest, 12-lead	QT interval		-0.42515	3.31613e-161	http://biobank.ndph.ox.ac.uk/ukb/field.cgi?id=22331
singlemodal_vae_ecg_lead_aVR_latent01_residual	Pulse wave analysis	Heart rate during PWA		-0.423548	6.98626e-160	http://biobank.ndph.ox.ac.uk/ukb/field.cgi?id=12673
singlemodal_vae_ecg_lead_II_latent05_residual	Left ventricular size and function	Average heart rate		-0.422811	2.82241e-159	http://biobank.ndph.ox.ac.uk/ukb/field.cgi?id=22426
singlemodal_vae_ecg_lead_I_latent06_residual	ECG at rest, 12-lead	PQ interval		0.421869	1.6746e-158	http://biobank.ndph.ox.ac.uk/ukb/field.cgi?id=22330
singlemodal_vae_ecg_ppg_ecg_latent06_residual	ECG at rest, 12-lead	PQ interval		0.421867	1.68252e-158	http://biobank.ndph.ox.ac.uk/ukb/field.cgi?id=22330
multimodal_vae_ecg_ppg_multi_latent04_residual	ECG at rest, 12-lead	QT interval		0.420952	9.43379e-158	http://biobank.ndph.ox.ac.uk/ukb/field.cgi?id=22331
singlemodal_vae_ecg_lead_V3_latent06_residual	Pulse wave analysis	Heart rate during PWA		0.420944	9.56486e-158	http://biobank.ndph.ox.ac.uk/ukb/field.cgi?id=12673
singlemodal_vae_ecg_lead_aVR_latent01_residual	Blood pressure	Pulse rate, automated reading		-0.420639	1.69732e-157	http://biobank.ndph.ox.ac.uk/ukb/field.cgi?id=102
singlemodal_vae_ecg_lead_V3_latent06_residual	ECG at rest, 12-lead	PP interval		-0.418682	6.63052e-156	http://biobank.ndph.ox.ac.uk/ukb/field.cgi?id=22334
singlemodal_vae_ecg_lead_aVL_latent07_residual	ECG at rest, 12-lead	RR interval		-0.414888	7.53704e-153	http://biobank.ndph.ox.ac.uk/ukb/field.cgi?id=22333
singlemodal_vae_ecg_lead_V4_latent05_residual	Pulse wave analysis	Number of beats in waveform average for PWA		-0.413942	4.29519e-152	http://biobank.ndph.ox.ac.uk/ukb/field.cgi?id=12679
singlemodal_vae_ecg_lead_aVL_latent07_residual	ECG at rest, 12-lead	QRS num		0.411671	2.7387e-150	http://biobank.ndph.ox.ac.uk/ukb/field.cgi?id=22338
singlemodal_vae_ecg_lead_II_latent06_residual	ECG at rest, 12-lead	Ventricular rate		0.410366	2.93839e-149	http://biobank.ndph.ox.ac.uk/ukb/field.cgi?id=12336
singlemodal_vae_ecg_lead_V6_latent04_residual	ECG at rest, 12-lead	RR interval		0.409011	3.41649e-148	http://biobank.ndph.ox.ac.uk/ukb/field.cgi?id=22333
singlemodal_vae_ecg_lead_V6_latent04_residual	Pulse wave analysis	Heart rate during PWA		-0.405522	1.79559e-145	http://biobank.ndph.ox.ac.uk/ukb/field.cgi?id=12673
singlemodal_vae_ecg_lead_aVL_latent07_residual	Left ventricular size and function	Average heart rate		0.403056	1.43512e-143	http://biobank.ndph.ox.ac.uk/ukb/field.cgi?id=22426
singlemodal_vae_ecg_lead_V6_latent04_residual	Left ventricular size and function	Average heart rate		-0.401637	1.75738e-142	http://biobank.ndph.ox.ac.uk/ukb/field.cgi?id=22426
singlemodal_vae_ecg_lead_V3_latent06_residual	Arterial stiffness	Pulse rate		0.398892	2.15919e-140	http://biobank.ndph.ox.ac.uk/ukb/field.cgi?id=4194
singlemodal_vae_ecg_lead_aVR_latent01_residual	Pulse wave analysis	Number of beats in waveform average for PWA		-0.39484	2.41623e-137	http://biobank.ndph.ox.ac.uk/ukb/field.cgi?id=12679
singlemodal_vae_ecg_lead_V3_latent06_residual	Blood pressure	Pulse rate, automated reading		0.39219	2.25722e-135	http://biobank.ndph.ox.ac.uk/ukb/field.cgi?id=102
singlemodal_vae_ecg_lead_V6_latent04_residual	ECG at rest, 12-lead	QRS num		-0.390122	7.56751e-134	http://biobank.ndph.ox.ac.uk/ukb/field.cgi?id=22338
singlemodal_vae_ecg_lead_II_latent05_residual	Arterial stiffness	Pulse rate		-0.389986	9.51988e-134	http://biobank.ndph.ox.ac.uk/ukb/field.cgi?id=4194
singlemodal_vae_ecg_lead_V6_latent04_residual	ECG at rest, 12-lead	PP interval		0.389133	4.02104e-133	http://biobank.ndph.ox.ac.uk/ukb/field.cgi?id=22334
multimodal_vae_ecg_ppg_multi_latent07_residual	ECG at rest, 12-lead	QT interval		-0.388428	1.31966e-132	http://biobank.ndph.ox.ac.uk/ukb/field.cgi?id=22331
singlemodal_vae_ecg_lead_aVL_latent07_residual	ECG at rest, 12-lead	PP interval		-0.387074	1.27903e-131	http://biobank.ndph.ox.ac.uk/ukb/field.cgi?id=22334
singlemodal_vae_ecg_lead_V5_latent08_residual	Blood pressure	Pulse rate, automated reading		-0.386706	2.36947e-131	http://biobank.ndph.ox.ac.uk/ukb/field.cgi?id=102
multimodal_vae_ecg_ppg_multi_latent07_residual	ECG at rest, 12-lead	RR interval		-0.385681	1.31149e-130	http://biobank.ndph.ox.ac.uk/ukb/field.cgi?id=22333
singlemodal_vae_ecg_lead_aVL_latent07_residual	Arterial stiffness	Pulse rate		0.385497	1.77976e-130	http://biobank.ndph.ox.ac.uk/ukb/field.cgi?id=4194
singlemodal_vae_ecg_lead_V6_latent04_residual	Arterial stiffness	Pulse rate		-0.384331	1.23606e-129	http://biobank.ndph.ox.ac.uk/ukb/field.cgi?id=4194
multimodal_vae_ecg_ppg_multi_latent05_residual	ECG at rest, 12-lead	PQ interval		0.384125	1.74063e-129	http://biobank.ndph.ox.ac.uk/ukb/field.cgi?id=22330
singlemodal_vae_ecg_lead_aVL_latent03_residual	ECG at rest, 12-lead	T axis		-0.383721	3.39738e-129	http://biobank.ndph.ox.ac.uk/ukb/field.cgi?id=22337
singlemodal_vae_ecg_lead_II_latent02_residual	ECG at rest, 12-lead	R axis		0.383382	5.95199e-129	http://biobank.ndph.ox.ac.uk/ukb/field.cgi?id=22336
multimodal_vae_ecg_ppg_multi_latent07_residual	Left ventricular size and function	Average heart rate		0.380247	1.02981e-126	http://biobank.ndph.ox.ac.uk/ukb/field.cgi?id=22426
multimodal_vae_ecg_ppg_multi_latent07_residual	Arterial stiffness	Pulse rate		0.379278	5.00596e-126	http://biobank.ndph.ox.ac.uk/ukb/field.cgi?id=4194
multimodal_vae_ecg_ppg_multi_latent04_residual	Arterial stiffness	Pulse rate		-0.37836	2.22795e-125	http://biobank.ndph.ox.ac.uk/ukb/field.cgi?id=4194
singlemodal_vae_ecg_lead_V3_latent06_residual	Pulse wave analysis	Number of beats in waveform average for PWA		0.378257	2.6352e-125	http://biobank.ndph.ox.ac.uk/ukb/field.cgi?id=12679
singlemodal_vae_ecg_lead_aVL_latent07_residual	Blood pressure	Pulse rate, automated reading		0.376993	2.0428e-124	http://biobank.ndph.ox.ac.uk/ukb/field.cgi?id=102
multimodal_vae_ecg_ppg_multi_latent04_residual	ECG at rest, 12-lead	RR interval		0.375771	1.46579e-123	http://biobank.ndph.ox.ac.uk/ukb/field.cgi?id=22333
singlemodal_vae_ecg_lead_aVL_latent07_residual	Pulse wave analysis	Heart rate during PWA		0.374632	9.13746e-123	http://biobank.ndph.ox.ac.uk/ukb/field.cgi?id=12673
singlemodal_vae_ecg_lead_II_latent05_residual	Blood pressure	Pulse rate, automated reading		-0.374478	1.16919e-122	http://biobank.ndph.ox.ac.uk/ukb/field.cgi?id=102
singlemodal_vae_ecg_lead_aVF_latent08_residual	ECG at rest, 12-lead	QT interval		-0.373674	4.23114e-122	http://biobank.ndph.ox.ac.uk/ukb/field.cgi?id=22331
multimodal_vae_ecg_ppg_multi_latent04_residual	Left ventricular size and function	Average heart rate		-0.372651	2.16268e-121	http://biobank.ndph.ox.ac.uk/ukb/field.cgi?id=22426
multimodal_vae_ecg_ppg_multi_latent07_residual	ECG at rest, 12-lead	QRS num		0.372296	3.8017e-121	http://biobank.ndph.ox.ac.uk/ukb/field.cgi?id=22338
multimodal_vae_ecg_latent59_residual	ECG at rest, 12-lead	PQ interval		-0.372211	4.35463e-121	http://biobank.ndph.ox.ac.uk/ukb/field.cgi?id=22330
multimodal_vae_ecg_latent29_residual	ECG at rest, 12-lead	Ventricular rate		-0.371973	6.34824e-121	http://biobank.ndph.ox.ac.uk/ukb/field.cgi?id=12336
singlemodal_vae_ecg_lead_V6_latent04_residual	Blood pressure	Pulse rate, automated reading		-0.371241	2.02653e-120	http://biobank.ndph.ox.ac.uk/ukb/field.cgi?id=102
singlemodal_vae_ecg_ppg_ecg_latent02_residual	Blood pressure	Pulse rate, automated reading		0.370473	6.83152e-120	http://biobank.ndph.ox.ac.uk/ukb/field.cgi?id=102
singlemodal_vae_ecg_lead_I_latent02_residual	Blood pressure	Pulse rate, automated reading		0.370471	6.85862e-120	http://biobank.ndph.ox.ac.uk/ukb/field.cgi?id=102
multimodal_vae_ecg_ppg_multi_latent07_residual	Blood pressure	Pulse rate, automated reading		0.368474	1.58937e-118	http://biobank.ndph.ox.ac.uk/ukb/field.cgi?id=102
multimodal_vae_ecg_latent81_residual	ECG at rest, 12-lead	Ventricular rate		-0.366117	6.30395e-117	http://biobank.ndph.ox.ac.uk/ukb/field.cgi?id=12336
multimodal_vae_ecg_ppg_multi_latent07_residual	ECG at rest, 12-lead	PP interval		-0.366027	7.25286e-117	http://biobank.ndph.ox.ac.uk/ukb/field.cgi?id=22334
multimodal_vae_ecg_ppg_multi_latent07_residual	Pulse wave analysis	Heart rate during PWA		0.365829	9.85738e-117	http://biobank.ndph.ox.ac.uk/ukb/field.cgi?id=12673
multimodal_vae_ecg_ppg_multi_latent04_residual	ECG at rest, 12-lead	QRS num		-0.365829	9.85922e-117	http://biobank.ndph.ox.ac.uk/ukb/field.cgi?id=22338
singlemodal_vae_ecg_ppg_ecg_latent04_residual	ECG at rest, 12-lead	T axis		-0.365424	1.85033e-116	http://biobank.ndph.ox.ac.uk/ukb/field.cgi?id=22337
singlemodal_vae_ecg_lead_I_latent04_residual	ECG at rest, 12-lead	T axis		-0.365422	1.85409e-116	http://biobank.ndph.ox.ac.uk/ukb/field.cgi?id=22337
singlemodal_vae_ecg_lead_aVF_latent08_residual	ECG at rest, 12-lead	RR interval		-0.365362	2.03539e-116	http://biobank.ndph.ox.ac.uk/ukb/field.cgi?id=22333
singlemodal_vae_ecg_lead_II_latent05_residual	Pulse wave analysis	Number of beats in waveform average for PWA		-0.365228	2.50778e-116	http://biobank.ndph.ox.ac.uk/ukb/field.cgi?id=12679
multimodal_vae_ecg_ppg_multi_latent04_residual	Blood pressure	Pulse rate, automated reading		-0.364685	5.81278e-116	http://biobank.ndph.ox.ac.uk/ukb/field.cgi?id=102
singlemodal_vae_ecg_lead_aVR_latent04_residual	ECG at rest, 12-lead	Ventricular rate		-0.362589	1.47159e-114	http://biobank.ndph.ox.ac.uk/ukb/field.cgi?id=12336
multimodal_vae_ecg_latent14_residual	ECG at rest, 12-lead	Ventricular rate		0.361058	1.53292e-113	http://biobank.ndph.ox.ac.uk/ukb/field.cgi?id=12336
singlemodal_vae_ecg_lead_V4_latent05_residual	Blood pressure	Pulse rate, automated reading		-0.360412	4.10936e-113	http://biobank.ndph.ox.ac.uk/ukb/field.cgi?id=102
multimodal_vae_ecg_latent14_residual	ECG at rest, 12-lead	QT interval		-0.357537	3.21086e-111	http://biobank.ndph.ox.ac.uk/ukb/field.cgi?id=22331
multimodal_vae_ecg_ppg_multi_latent04_residual	ECG at rest, 12-lead	PP interval		0.356222	2.32183e-110	http://biobank.ndph.ox.ac.uk/ukb/field.cgi?id=22334
multimodal_vae_ecg_ppg_multi_latent04_residual	Pulse wave analysis	Heart rate during PWA		-0.355203	1.06779e-109	http://biobank.ndph.ox.ac.uk/ukb/field.cgi?id=12673
multimodal_vae_ecg_ppg_multi_latent02_residual	Arterial stiffness	Pulse wave Arterial Stiffness index		-0.354134	5.26738e-109	http://biobank.ndph.ox.ac.uk/ukb/field.cgi?id=21021
singlemodal_vae_ecg_lead_aVL_latent07_residual	Pulse wave analysis	Number of beats in waveform average for PWA		0.353634	1.10852e-108	http://biobank.ndph.ox.ac.uk/ukb/field.cgi?id=12679
singlemodal_vae_ecg_lead_aVF_latent08_residual	ECG at rest, 12-lead	QRS num		0.352883	3.38214e-108	http://biobank.ndph.ox.ac.uk/ukb/field.cgi?id=22338
singlemodal_vae_ecg_lead_aVR_latent08_residual	ECG at rest, 12-lead	Ventricular rate		0.352472	6.22121e-108	http://biobank.ndph.ox.ac.uk/ukb/field.cgi?id=12336
singlemodal_vae_ecg_lead_aVR_latent01_residual	Blood pressure	Pulse rate, automated reading		-0.351648	2.10188e-107	http://biobank.ndph.ox.ac.uk/ukb/field.cgi?id=102
multimodal_vae_ecg_ppg_multi_latent06_residual	ECG at rest, 12-lead	QRS duration		-0.350981	5.62245e-107	http://biobank.ndph.ox.ac.uk/ukb/field.cgi?id=12340
singlemodal_vae_ecg_lead_aVF_latent07_residual	ECG at rest, 12-lead	T axis		-0.350621	9.55147e-107	http://biobank.ndph.ox.ac.uk/ukb/field.cgi?id=22337
singlemodal_vae_ecg_lead_V2_latent01_residual	ECG at rest, 12-lead	QT interval		-0.349441	5.39986e-106	http://biobank.ndph.ox.ac.uk/ukb/field.cgi?id=22331
singlemodal_vae_ecg_lead_II_latent06_residual	ECG at rest, 12-lead	RR interval		-0.34557	1.50221e-103	http://biobank.ndph.ox.ac.uk/ukb/field.cgi?id=22333
singlemodal_vae_ecg_lead_V6_latent02_residual	ECG at rest, 12-lead	QT interval		-0.345466	1.74663e-103	http://biobank.ndph.ox.ac.uk/ukb/field.cgi?id=22331
singlemodal_vae_ecg_ppg_ppg_latent03_residual	Arterial stiffness	Pulse wave Arterial Stiffness index		0.343881	1.70916e-102	http://biobank.ndph.ox.ac.uk/ukb/field.cgi?id=21021
singlemodal_vae_ecg_lead_aVF_latent08_residual	Left ventricular size and function	Average heart rate		0.343631	2.44544e-102	http://biobank.ndph.ox.ac.uk/ukb/field.cgi?id=22426
singlemodal_vae_ecg_lead_V2_latent01_residual	ECG at rest, 12-lead	Ventricular rate		0.343543	2.77349e-102	http://biobank.ndph.ox.ac.uk/ukb/field.cgi?id=12336
singlemodal_vae_ecg_lead_V6_latent04_residual	Pulse wave analysis	Number of beats in waveform average for PWA		-0.342943	6.55014e-102	http://biobank.ndph.ox.ac.uk/ukb/field.cgi?id=12679
singlemodal_vae_ecg_lead_aVF_latent08_residual	ECG at rest, 12-lead	PP interval		-0.338186	5.55771e-99	http://biobank.ndph.ox.ac.uk/ukb/field.cgi?id=22334
singlemodal_vae_ecg_ppg_ppg_latent02_residual	Arterial stiffness	Position of pulse wave notch		0.336131	9.86453e-98	http://biobank.ndph.ox.ac.uk/ukb/field.cgi?id=4199
singlemodal_vae_ecg_lead_aVF_latent04_residual	ECG at rest, 12-lead	PQ interval		0.331534	5.67759e-95	http://biobank.ndph.ox.ac.uk/ukb/field.cgi?id=22330
multimodal_vae_ecg_ppg_multi_latent09_residual	Arterial stiffness	Position of the pulse wave peak		-0.331096	1.03525e-94	http://biobank.ndph.ox.ac.uk/ukb/field.cgi?id=4198
singlemodal_vae_ecg_lead_II_latent06_residual	Blood pressure	Pulse rate, automated reading		0.330906	1.34249e-94	http://biobank.ndph.ox.ac.uk/ukb/field.cgi?id=102
singlemodal_vae_ecg_lead_II_latent06_residual	Left ventricular size and function	Average heart rate		0.32939	1.06088e-93	http://biobank.ndph.ox.ac.uk/ukb/field.cgi?id=22426
singlemodal_vae_ecg_lead_aVF_latent08_residual	Pulse wave analysis	Heart rate during PWA		0.328773	2.45165e-93	http://biobank.ndph.ox.ac.uk/ukb/field.cgi?id=12673
singlemodal_vae_ecg_ppg_ppg_latent04_residual	Arterial stiffness	Position of the pulse wave peak		-0.328164	5.59519e-93	http://biobank.ndph.ox.ac.uk/ukb/field.cgi?id=4198
singlemodal_vae_ecg_lead_II_latent06_residual	Arterial stiffness	Pulse rate		0.327198	2.06478e-92	http://biobank.ndph.ox.ac.uk/ukb/field.cgi?id=4194
singlemodal_vae_ecg_lead_II_latent06_residual	ECG at rest, 12-lead	QRS num		0.325698	1.55132e-91	http://biobank.ndph.ox.ac.uk/ukb/field.cgi?id=22338
singlemodal_vae_ecg_lead_V2_latent06_residual	ECG at rest, 12-lead	QT interval		-0.324551	7.19817e-91	http://biobank.ndph.ox.ac.uk/ukb/field.cgi?id=22331
singlemodal_vae_ecg_lead_V4_latent06_residual	ECG at rest, 12-lead	QRS duration		0.323793	1.97656e-90	http://biobank.ndph.ox.ac.uk/ukb/field.cgi?id=12340
multimodal_vae_ecg_latent14_residual	ECG at rest, 12-lead	RR interval		-0.322144	1.76342e-89	http://biobank.ndph.ox.ac.uk/ukb/field.cgi?id=22333
singlemodal_vae_ecg_ppg_ppg_latent03_residual	Arterial stiffness	Absence of notch position in the pulse waveform	TRUE	0.321674	3.28365e-89	http://biobank.ndph.ox.ac.uk/ukb/field.cgi?id=4204
singlemodal_vae_ecg_lead_aVF_latent02_residual	ECG at rest, 12-lead	QRS num		0.321554	3.84726e-89	http://biobank.ndph.ox.ac.uk/ukb/field.cgi?id=22338
singlemodal_vae_ecg_lead_V2_latent06_residual	ECG at rest, 12-lead	Ventricular rate		0.321438	4.48399e-89	http://biobank.ndph.ox.ac.uk/ukb/field.cgi?id=12336
singlemodal_vae_ecg_lead_II_latent06_residual	ECG at rest, 12-lead	PP interval		-0.321201	6.12849e-89	http://biobank.ndph.ox.ac.uk/ukb/field.cgi?id=22334
multimodal_vae_ecg_ppg_multi_latent07_residual	Pulse wave analysis	Number of beats in waveform average for PWA		0.320396	1.76931e-88	http://biobank.ndph.ox.ac.uk/ukb/field.cgi?id=12679
multimodal_vae_ecg_ppg_multi_latent04_residual	Pulse wave analysis	Number of beats in waveform average for PWA		-0.318464	2.21897e-87	http://biobank.ndph.ox.ac.uk/ukb/field.cgi?id=12679
singlemodal_vae_ecg_lead_V5_latent04_residual	ECG at rest, 12-lead	QRS duration		0.316844	1.82516e-86	http://biobank.ndph.ox.ac.uk/ukb/field.cgi?id=12340
singlemodal_vae_ecg_lead_aVF_latent02_residual	ECG at rest, 12-lead	RR interval		-0.316497	2.86105e-86	http://biobank.ndph.ox.ac.uk/ukb/field.cgi?id=22333
singlemodal_vae_ecg_lead_aVF_latent08_residual	Pulse wave analysis	Number of beats in waveform average for PWA		0.316261	3.88309e-86	http://biobank.ndph.ox.ac.uk/ukb/field.cgi?id=12679
singlemodal_vae_ecg_lead_aVL_latent07_residual	Blood pressure	Pulse rate, automated reading		0.315812	6.93491e-86	http://biobank.ndph.ox.ac.uk/ukb/field.cgi?id=102
singlemodal_vae_ecg_lead_V3_latent06_residual	Blood pressure	Pulse rate, automated reading		0.314304	4.83018e-85	http://biobank.ndph.ox.ac.uk/ukb/field.cgi?id=102
multimodal_vae_ecg_latent29_residual	Arterial stiffness	Pulse rate		-0.313895	8.16848e-85	http://biobank.ndph.ox.ac.uk/ukb/field.cgi?id=4194
singlemodal_vae_ecg_lead_II_latent05_residual	Blood pressure	Pulse rate, automated reading		-0.312872	3.02323e-84	http://biobank.ndph.ox.ac.uk/ukb/field.cgi?id=102
singlemodal_vae_ecg_ppg_ppg_latent01_residual	Blood pressure	Pulse rate, automated reading		-0.311826	1.14683e-83	http://biobank.ndph.ox.ac.uk/ukb/field.cgi?id=102
singlemodal_vae_ecg_lead_aVF_latent02_residual	Left ventricular size and function	Average heart rate		0.311735	1.28669e-83	http://biobank.ndph.ox.ac.uk/ukb/field.cgi?id=22426
multimodal_vae_ecg_latent81_residual	ECG at rest, 12-lead	QT interval		0.311648	1.43701e-83	http://biobank.ndph.ox.ac.uk/ukb/field.cgi?id=22331
singlemodal_vae_ecg_lead_aVF_latent02_residual	ECG at rest, 12-lead	PP interval		-0.310967	3.41177e-83	http://biobank.ndph.ox.ac.uk/ukb/field.cgi?id=22334
multimodal_vae_ecg_ppg_multi_latent02_residual	Arterial stiffness	Absence of notch position in the pulse waveform	TRUE	-0.310454	6.53057e-83	http://biobank.ndph.ox.ac.uk/ukb/field.cgi?id=4204
singlemodal_vae_ecg_ppg_ppg_latent04_residual	Arterial stiffness	Position of the shoulder on the pulse waveform		-0.308907	4.59344e-82	http://biobank.ndph.ox.ac.uk/ukb/field.cgi?id=4200
singlemodal_vae_ecg_ppg_ppg_latent02_residual	ECG at rest, 12-lead	Ventricular rate		0.308617	6.61234e-82	http://biobank.ndph.ox.ac.uk/ukb/field.cgi?id=12336
singlemodal_vae_ecg_ppg_ppg_latent01_residual	Arterial stiffness	Pulse rate		-0.30775	1.96094e-81	http://biobank.ndph.ox.ac.uk/ukb/field.cgi?id=4194
singlemodal_vae_ecg_lead_II_latent06_residual	ECG at rest, 12-lead	QT interval		-0.306394	1.06455e-80	http://biobank.ndph.ox.ac.uk/ukb/field.cgi?id=22331
singlemodal_vae_ecg_lead_II_latent06_residual	Pulse wave analysis	Heart rate during PWA		0.305412	3.60692e-80	http://biobank.ndph.ox.ac.uk/ukb/field.cgi?id=12673
multimodal_vae_ecg_latent29_residual	ECG at rest, 12-lead	QT interval		0.305249	4.41866e-80	http://biobank.ndph.ox.ac.uk/ukb/field.cgi?id=22331
singlemodal_vae_ecg_lead_aVF_latent08_residual	Arterial stiffness	Pulse rate		0.304101	1.82564e-79	http://biobank.ndph.ox.ac.uk/ukb/field.cgi?id=4194
multimodal_vae_ecg_latent14_residual	Left ventricular size and function	Average heart rate		0.303684	3.05177e-79	http://biobank.ndph.ox.ac.uk/ukb/field.cgi?id=22426
singlemodal_vae_ecg_lead_I_latent04_residual	ECG at rest, 12-lead	R axis		-0.30281	8.94308e-79	http://biobank.ndph.ox.ac.uk/ukb/field.cgi?id=22336
singlemodal_vae_ecg_ppg_ecg_latent04_residual	ECG at rest, 12-lead	R axis		-0.302809	8.95561e-79	http://biobank.ndph.ox.ac.uk/ukb/field.cgi?id=22336
multimodal_vae_ecg_ppg_multi_latent04_residual	Blood pressure	Pulse rate, automated reading		-0.300457	1.58485e-77	http://biobank.ndph.ox.ac.uk/ukb/field.cgi?id=102
singlemodal_vae_ecg_lead_aVF_latent02_residual	Pulse wave analysis	Heart rate during PWA		0.299896	3.1316e-77	http://biobank.ndph.ox.ac.uk/ukb/field.cgi?id=12673
singlemodal_vae_ecg_lead_V2_latent01_residual	Left ventricular size and function	Average heart rate		0.299866	3.24992e-77	http://biobank.ndph.ox.ac.uk/ukb/field.cgi?id=22426
singlemodal_vae_ecg_lead_aVF_latent08_residual	Blood pressure	Pulse rate, automated reading		0.299261	6.76666e-77	http://biobank.ndph.ox.ac.uk/ukb/field.cgi?id=102
multimodal_vae_ecg_latent29_residual	Blood pressure	Pulse rate, automated reading		-0.298615	1.47635e-76	http://biobank.ndph.ox.ac.uk/ukb/field.cgi?id=102
singlemodal_vae_ecg_lead_V6_latent04_residual	Blood pressure	Pulse rate, automated reading		-0.298396	1.92245e-76	http://biobank.ndph.ox.ac.uk/ukb/field.cgi?id=102
singlemodal_vae_ecg_lead_aVL_latent04_residual	ECG at rest, 12-lead	T axis		-0.29823	2.34836e-76	http://biobank.ndph.ox.ac.uk/ukb/field.cgi?id=22337
multimodal_vae_ecg_latent14_residual	ECG at rest, 12-lead	PP interval		-0.29815	2.58698e-76	http://biobank.ndph.ox.ac.uk/ukb/field.cgi?id=22334
multimodal_vae_ecg_ppg_multi_latent08_residual	ECG at rest, 12-lead	T axis		-0.298001	3.09699e-76	http://biobank.ndph.ox.ac.uk/ukb/field.cgi?id=22337
multimodal_vae_ecg_latent29_residual	ECG at rest, 12-lead	RR interval		0.29737	6.61348e-76	http://biobank.ndph.ox.ac.uk/ukb/field.cgi?id=22333
multimodal_vae_ecg_latent77_residual	ECG at rest, 12-lead	T axis		-0.29624	2.56328e-75	http://biobank.ndph.ox.ac.uk/ukb/field.cgi?id=22337
multimodal_vae_ecg_ppg_multi_latent10_residual	ECG at rest, 12-lead	R axis		0.295875	3.96055e-75	http://biobank.ndph.ox.ac.uk/ukb/field.cgi?id=22336
multimodal_vae_ecg_latent29_residual	ECG at rest, 12-lead	QRS num		-0.294017	3.61181e-74	http://biobank.ndph.ox.ac.uk/ukb/field.cgi?id=22338
multimodal_vae_ecg_ppg_multi_latent10_residual	ECG at rest, 12-lead	T axis		0.293766	4.86312e-74	http://biobank.ndph.ox.ac.uk/ukb/field.cgi?id=22337
multimodal_vae_ecg_ppg_multi_latent07_residual	Blood pressure	Pulse rate, automated reading		0.292263	2.86608e-73	http://biobank.ndph.ox.ac.uk/ukb/field.cgi?id=102
singlemodal_vae_ecg_lead_V2_latent01_residual	Pulse wave analysis	Heart rate during PWA		0.290681	1.83464e-72	http://biobank.ndph.ox.ac.uk/ukb/field.cgi?id=12673
singlemodal_vae_ecg_ppg_ppg_latent04_residual	Arterial stiffness	Position of pulse wave notch		-0.289535	6.98689e-72	http://biobank.ndph.ox.ac.uk/ukb/field.cgi?id=4199
multimodal_vae_ecg_latent29_residual	ECG at rest, 12-lead	PP interval		0.288925	1.41969e-71	http://biobank.ndph.ox.ac.uk/ukb/field.cgi?id=22334
singlemodal_vae_ecg_lead_aVR_latent04_residual	ECG at rest, 12-lead	QRS num		-0.286658	1.94976e-70	http://biobank.ndph.ox.ac.uk/ukb/field.cgi?id=22338
multimodal_vae_ecg_latent14_residual	Pulse wave analysis	Heart rate during PWA		0.285611	6.48607e-70	http://biobank.ndph.ox.ac.uk/ukb/field.cgi?id=12673
multimodal_vae_ecg_latent29_residual	Pulse wave analysis	Heart rate during PWA		-0.284362	2.7016e-69	http://biobank.ndph.ox.ac.uk/ukb/field.cgi?id=12673
multimodal_vae_ecg_ppg_multi_latent09_residual	Arterial stiffness	Position of the shoulder on the pulse waveform		-0.282958	1.3319e-68	http://biobank.ndph.ox.ac.uk/ukb/field.cgi?id=4200
singlemodal_vae_ecg_lead_II_latent06_residual	Pulse wave analysis	Number of beats in waveform average for PWA		0.282456	2.34939e-68	http://biobank.ndph.ox.ac.uk/ukb/field.cgi?id=12679
multimodal_vae_ecg_latent81_residual	Left ventricular size and function	Average heart rate		-0.282109	3.47629e-68	http://biobank.ndph.ox.ac.uk/ukb/field.cgi?id=22426
singlemodal_vae_ecg_lead_aVF_latent02_residual	Arterial stiffness	Pulse rate		0.281068	1.12423e-67	http://biobank.ndph.ox.ac.uk/ukb/field.cgi?id=4194
multimodal_vae_ecg_latent81_residual	ECG at rest, 12-lead	QRS num		-0.280245	2.82983e-67	http://biobank.ndph.ox.ac.uk/ukb/field.cgi?id=22338
multimodal_vae_ecg_latent96_residual	Body size measures	Body mass index (BMI)		0.280145	3.16583e-67	http://biobank.ndph.ox.ac.uk/ukb/field.cgi?id=21001
multimodal_vae_ecg_latent96_residual	Body composition by impedance	Body mass index (BMI)		0.279727	5.05245e-67	http://biobank.ndph.ox.ac.uk/ukb/field.cgi?id=23104
singlemodal_vae_ecg_lead_II_latent06_residual	Blood pressure	Pulse rate, automated reading		0.279472	6.71791e-67	http://biobank.ndph.ox.ac.uk/ukb/field.cgi?id=102
singlemodal_vae_ecg_lead_III_latent06_residual	ECG at rest, 12-lead	T axis		0.278908	1.25989e-66	http://biobank.ndph.ox.ac.uk/ukb/field.cgi?id=22337
singlemodal_vae_ecg_lead_V2_latent01_residual	ECG at rest, 12-lead	QRS num		0.278617	1.74204e-66	http://biobank.ndph.ox.ac.uk/ukb/field.cgi?id=22338
multimodal_vae_ecg_latent77_residual	ECG at rest, 12-lead	R axis		-0.277511	5.95102e-66	http://biobank.ndph.ox.ac.uk/ukb/field.cgi?id=22336
multimodal_vae_ecg_latent81_residual	ECG at rest, 12-lead	RR interval		0.277466	6.25565e-66	http://biobank.ndph.ox.ac.uk/ukb/field.cgi?id=22333
singlemodal_vae_ecg_lead_V2_latent01_residual	ECG at rest, 12-lead	RR interval		-0.277091	9.47248e-66	http://biobank.ndph.ox.ac.uk/ukb/field.cgi?id=22333
singlemodal_vae_ecg_lead_aVR_latent04_residual	ECG at rest, 12-lead	RR interval		0.275349	6.45497e-65	http://biobank.ndph.ox.ac.uk/ukb/field.cgi?id=22333
multimodal_vae_ecg_latent14_residual	ECG at rest, 12-lead	QRS num		0.275256	7.14287e-65	http://biobank.ndph.ox.ac.uk/ukb/field.cgi?id=22338
multimodal_vae_ecg_latent29_residual	Left ventricular size and function	Average heart rate		-0.274916	1.0378e-64	http://biobank.ndph.ox.ac.uk/ukb/field.cgi?id=22426
multimodal_vae_ecg_latent14_residual	Pulse wave analysis	Number of beats in waveform average for PWA		0.274421	1.78398e-64	http://biobank.ndph.ox.ac.uk/ukb/field.cgi?id=12679
singlemodal_vae_ecg_lead_aVR_latent04_residual	Pulse wave analysis	Heart rate during PWA		-0.274023	2.75573e-64	http://biobank.ndph.ox.ac.uk/ukb/field.cgi?id=12673
singlemodal_vae_ecg_lead_aVF_latent02_residual	Blood pressure	Pulse rate, automated reading		0.272581	1.32284e-63	http://biobank.ndph.ox.ac.uk/ukb/field.cgi?id=102
singlemodal_vae_ecg_lead_V2_latent01_residual	Pulse wave analysis	Number of beats in waveform average for PWA		0.272263	1.86791e-63	http://biobank.ndph.ox.ac.uk/ukb/field.cgi?id=12679
multimodal_vae_ecg_latent81_residual	ECG at rest, 12-lead	PP interval		0.271867	2.86863e-63	http://biobank.ndph.ox.ac.uk/ukb/field.cgi?id=22334
multimodal_vae_ecg_latent81_residual	Pulse wave analysis	Heart rate during PWA		-0.27144	4.55086e-63	http://biobank.ndph.ox.ac.uk/ukb/field.cgi?id=12673
multimodal_vae_ecg_latent14_residual	Blood pressure	Pulse rate, automated reading		0.270939	7.81189e-63	http://biobank.ndph.ox.ac.uk/ukb/field.cgi?id=102
multimodal_vae_ecg_latent96_residual	Body size measures	Body mass index (BMI)		0.270603	1.12152e-62	http://biobank.ndph.ox.ac.uk/ukb/field.cgi?id=21001
singlemodal_vae_ecg_lead_V2_latent06_residual	ECG at rest, 12-lead	RR interval		-0.270507	1.24304e-62	http://biobank.ndph.ox.ac.uk/ukb/field.cgi?id=22333
singlemodal_vae_ecg_lead_V2_latent01_residual	Arterial stiffness	Pulse rate		0.26978	2.71384e-62	http://biobank.ndph.ox.ac.uk/ukb/field.cgi?id=4194
singlemodal_vae_ecg_ppg_ppg_latent01_residual	ECG at rest, 12-lead	Ventricular rate		-0.269245	4.81363e-62	http://biobank.ndph.ox.ac.uk/ukb/field.cgi?id=12336
multimodal_vae_ecg_latent96_residual	Body composition by impedance	Body mass index (BMI)		0.26587	1.73273e-60	http://biobank.ndph.ox.ac.uk/ukb/field.cgi?id=23104
multimodal_vae_ecg_ppg_multi_latent02_residual	Reception	Date of attending assessment centre		0.265859	1.753e-60	http://biobank.ndph.ox.ac.uk/ukb/field.cgi?id=53
singlemodal_vae_ecg_lead_aVF_latent02_residual	ECG at rest, 12-lead	QT interval		-0.265708	2.05677e-60	http://biobank.ndph.ox.ac.uk/ukb/field.cgi?id=22331
singlemodal_vae_ecg_lead_aVR_latent08_residual	Left ventricular size and function	Average heart rate		0.26548	2.61364e-60	http://biobank.ndph.ox.ac.uk/ukb/field.cgi?id=22426
singlemodal_vae_ecg_lead_aVR_latent08_residual	ECG at rest, 12-lead	RR interval		-0.265401	2.83993e-60	http://biobank.ndph.ox.ac.uk/ukb/field.cgi?id=22333
singlemodal_vae_ecg_lead_aVR_latent04_residual	ECG at rest, 12-lead	QT interval		0.265399	2.84708e-60	http://biobank.ndph.ox.ac.uk/ukb/field.cgi?id=22331
singlemodal_vae_ecg_lead_V2_latent01_residual	Blood pressure	Pulse rate, automated reading		0.264817	5.24767e-60	http://biobank.ndph.ox.ac.uk/ukb/field.cgi?id=102
singlemodal_vae_ecg_lead_aVL_latent01_residual	ECG at rest, 12-lead	T axis		-0.264243	9.5767e-60	http://biobank.ndph.ox.ac.uk/ukb/field.cgi?id=22337
singlemodal_vae_ecg_lead_V6_latent02_residual	ECG at rest, 12-lead	Ventricular rate		0.26391	1.35728e-59	http://biobank.ndph.ox.ac.uk/ukb/field.cgi?id=12336
multimodal_vae_ecg_latent81_residual	Arterial stiffness	Pulse rate		-0.263801	1.52037e-59	http://biobank.ndph.ox.ac.uk/ukb/field.cgi?id=4194
singlemodal_vae_ecg_lead_III_latent06_residual	Body size measures	Body mass index (BMI)		-0.261779	1.24575e-58	http://biobank.ndph.ox.ac.uk/ukb/field.cgi?id=21001
multimodal_vae_ecg_latent14_residual	Arterial stiffness	Pulse rate		0.261714	1.33205e-58	http://biobank.ndph.ox.ac.uk/ukb/field.cgi?id=4194
singlemodal_vae_ecg_lead_V6_latent02_residual	ECG at rest, 12-lead	RR interval		-0.260388	5.24063e-58	http://biobank.ndph.ox.ac.uk/ukb/field.cgi?id=22333
singlemodal_vae_ecg_lead_III_latent06_residual	Body size measures	Body mass index (BMI)		-0.26037	5.33731e-58	http://biobank.ndph.ox.ac.uk/ukb/field.cgi?id=21001
singlemodal_vae_ecg_lead_V2_latent01_residual	ECG at rest, 12-lead	PP interval		-0.260148	6.71045e-58	http://biobank.ndph.ox.ac.uk/ukb/field.cgi?id=22334
singlemodal_vae_ecg_lead_V2_latent06_residual	Left ventricular size and function	Average heart rate		0.260013	7.70633e-58	http://biobank.ndph.ox.ac.uk/ukb/field.cgi?id=22426
singlemodal_vae_ecg_lead_III_latent06_residual	Body composition by impedance	Body mass index (BMI)		-0.259578	1.20425e-57	http://biobank.ndph.ox.ac.uk/ukb/field.cgi?id=23104
singlemodal_vae_ecg_lead_aVR_latent04_residual	ECG at rest, 12-lead	PP interval		0.259422	1.41379e-57	http://biobank.ndph.ox.ac.uk/ukb/field.cgi?id=22334
multimodal_vae_ecg_ppg_multi_latent08_residual	ECG at rest, 12-lead	Ventricular rate		-0.258625	3.19679e-57	http://biobank.ndph.ox.ac.uk/ukb/field.cgi?id=12336
singlemodal_vae_ecg_lead_V2_latent06_residual	Blood pressure	Pulse rate, automated reading		0.258465	3.7633e-57	http://biobank.ndph.ox.ac.uk/ukb/field.cgi?id=102
singlemodal_vae_ecg_lead_aVF_latent02_residual	Pulse wave analysis	Number of beats in waveform average for PWA		0.256218	3.68888e-56	http://biobank.ndph.ox.ac.uk/ukb/field.cgi?id=12679
singlemodal_vae_ecg_lead_V2_latent06_residual	Arterial stiffness	Pulse rate		0.255949	4.83802e-56	http://biobank.ndph.ox.ac.uk/ukb/field.cgi?id=4194
singlemodal_vae_ecg_lead_aVL_latent02_residual	ECG at rest, 12-lead	P axis		-0.255389	8.50964e-56	http://biobank.ndph.ox.ac.uk/ukb/field.cgi?id=22335
singlemodal_vae_ecg_ppg_ecg_latent01_residual	ECG at rest, 12-lead	QT interval		-0.25488	1.42092e-55	http://biobank.ndph.ox.ac.uk/ukb/field.cgi?id=22331
singlemodal_vae_ecg_lead_I_latent01_residual	ECG at rest, 12-lead	QT interval		-0.254879	1.42117e-55	http://biobank.ndph.ox.ac.uk/ukb/field.cgi?id=22331
singlemodal_vae_ecg_lead_aVL_latent01_residual	Body composition by impedance	Body mass index (BMI)		0.254677	1.74178e-55	http://biobank.ndph.ox.ac.uk/ukb/field.cgi?id=23104
singlemodal_vae_ecg_lead_III_latent06_residual	Body composition by impedance	Body mass index (BMI)		-0.254471	2.14208e-55	http://biobank.ndph.ox.ac.uk/ukb/field.cgi?id=23104
singlemodal_vae_ecg_lead_aVL_latent01_residual	Body size measures	Body mass index (BMI)		0.25417	2.89557e-55	http://biobank.ndph.ox.ac.uk/ukb/field.cgi?id=21001
singlemodal_vae_ecg_ppg_ppg_latent02_residual	Left ventricular size and function	Average heart rate		0.25379	4.23591e-55	http://biobank.ndph.ox.ac.uk/ukb/field.cgi?id=22426
singlemodal_vae_ecg_lead_aVR_latent08_residual	ECG at rest, 12-lead	QRS num		0.25367	4.77667e-55	http://biobank.ndph.ox.ac.uk/ukb/field.cgi?id=22338
singlemodal_vae_ecg_lead_V6_latent02_residual	Left ventricular size and function	Average heart rate		0.253616	5.03987e-55	http://biobank.ndph.ox.ac.uk/ukb/field.cgi?id=22426
singlemodal_vae_ecg_lead_aVR_latent04_residual	Left ventricular size and function	Average heart rate		-0.25333	6.70546e-55	http://biobank.ndph.ox.ac.uk/ukb/field.cgi?id=22426
singlemodal_vae_ecg_lead_V2_latent07_residual	ECG at rest, 12-lead	Ventricular rate		-0.252504	1.52669e-54	http://biobank.ndph.ox.ac.uk/ukb/field.cgi?id=12336
singlemodal_vae_ecg_lead_aVR_latent08_residual	Arterial stiffness	Pulse rate		0.252307	1.85808e-54	http://biobank.ndph.ox.ac.uk/ukb/field.cgi?id=4194
singlemodal_vae_ecg_lead_aVR_latent08_residual	Pulse wave analysis	Heart rate during PWA		0.251538	3.97979e-54	http://biobank.ndph.ox.ac.uk/ukb/field.cgi?id=12673
singlemodal_vae_ecg_lead_V5_latent08_residual	Arterial stiffness	Position of pulse wave notch		-0.250511	1.09824e-53	http://biobank.ndph.ox.ac.uk/ukb/field.cgi?id=4199
singlemodal_vae_ecg_lead_aVR_latent08_residual	ECG at rest, 12-lead	PP interval		-0.249911	1.98254e-53	http://biobank.ndph.ox.ac.uk/ukb/field.cgi?id=22334
singlemodal_vae_ecg_lead_V6_latent02_residual	Blood pressure	Pulse rate, automated reading		0.24951	2.93658e-53	http://biobank.ndph.ox.ac.uk/ukb/field.cgi?id=102
singlemodal_vae_ecg_ppg_ppg_latent03_residual	Reception	Date of attending assessment centre		-0.249089	4.43673e-53	http://biobank.ndph.ox.ac.uk/ukb/field.cgi?id=53
multimodal_vae_ecg_ppg_multi_latent10_residual	Body size measures	Body mass index (BMI)		-0.248579	7.30984e-53	http://biobank.ndph.ox.ac.uk/ukb/field.cgi?id=21001
singlemodal_vae_ecg_ppg_ppg_latent01_residual	Blood pressure	Pulse rate, automated reading		-0.248537	7.61415e-53	http://biobank.ndph.ox.ac.uk/ukb/field.cgi?id=102
singlemodal_vae_ecg_lead_V2_latent06_residual	ECG at rest, 12-lead	PP interval		-0.248065	1.20688e-52	http://biobank.ndph.ox.ac.uk/ukb/field.cgi?id=22334
singlemodal_vae_ecg_ppg_ecg_latent02_residual	Arterial stiffness	Position of pulse wave notch		0.247759	1.62604e-52	http://biobank.ndph.ox.ac.uk/ukb/field.cgi?id=4199
singlemodal_vae_ecg_lead_I_latent02_residual	Arterial stiffness	Position of pulse wave notch		0.247759	1.62605e-52	http://biobank.ndph.ox.ac.uk/ukb/field.cgi?id=4199
singlemodal_vae_ecg_lead_aVL_latent01_residual	Body size measures	Body mass index (BMI)		0.247538	2.01586e-52	http://biobank.ndph.ox.ac.uk/ukb/field.cgi?id=21001
singlemodal_vae_ecg_lead_aVF_latent01_residual	ECG at rest, 12-lead	Ventricular rate		0.247257	2.64763e-52	http://biobank.ndph.ox.ac.uk/ukb/field.cgi?id=12336
singlemodal_vae_ecg_lead_aVR_latent08_residual	Blood pressure	Pulse rate, automated reading		0.24711	3.05571e-52	http://biobank.ndph.ox.ac.uk/ukb/field.cgi?id=102
multimodal_vae_ecg_latent81_residual	Pulse wave analysis	Number of beats in waveform average for PWA		-0.246912	3.70262e-52	http://biobank.ndph.ox.ac.uk/ukb/field.cgi?id=12679
singlemodal_vae_ecg_lead_V6_latent02_residual	ECG at rest, 12-lead	PP interval		-0.246594	5.03786e-52	http://biobank.ndph.ox.ac.uk/ukb/field.cgi?id=22334
multimodal_vae_ecg_latent81_residual	Blood pressure	Pulse rate, automated reading		-0.246472	5.66622e-52	http://biobank.ndph.ox.ac.uk/ukb/field.cgi?id=102
singlemodal_vae_ecg_lead_aVF_latent08_residual	Blood pressure	Pulse rate, automated reading		0.246028	8.70329e-52	http://biobank.ndph.ox.ac.uk/ukb/field.cgi?id=102
multimodal_vae_ecg_latent7_residual	ECG at rest, 12-lead	T axis		0.245226	1.8865e-51	http://biobank.ndph.ox.ac.uk/ukb/field.cgi?id=22337
multimodal_vae_ecg_ppg_multi_latent12_residual	Arterial stiffness	Pulse rate		0.245205	1.92503e-51	http://biobank.ndph.ox.ac.uk/ukb/field.cgi?id=4194
multimodal_vae_ecg_ppg_multi_latent10_residual	Body composition by impedance	Body mass index (BMI)		-0.245173	1.98538e-51	http://biobank.ndph.ox.ac.uk/ukb/field.cgi?id=23104
singlemodal_vae_ecg_ppg_ppg_latent01_residual	Pulse wave analysis	Heart rate during PWA		-0.244274	4.70581e-51	http://biobank.ndph.ox.ac.uk/ukb/field.cgi?id=12673
singlemodal_vae_ecg_ppg_ppg_latent04_residual	Arterial stiffness	Pulse rate		-0.244056	5.79412e-51	http://biobank.ndph.ox.ac.uk/ukb/field.cgi?id=4194
singlemodal_vae_ecg_lead_V6_latent02_residual	Arterial stiffness	Pulse rate		0.243971	6.28764e-51	http://biobank.ndph.ox.ac.uk/ukb/field.cgi?id=4194
singlemodal_vae_ecg_lead_V3_latent08_residual	Body size measures	Body mass index (BMI)		0.243562	9.29155e-51	http://biobank.ndph.ox.ac.uk/ukb/field.cgi?id=21001
singlemodal_vae_ecg_lead_aVL_latent01_residual	Body composition by impedance	Body mass index (BMI)		0.243416	1.06867e-50	http://biobank.ndph.ox.ac.uk/ukb/field.cgi?id=23104
multimodal_vae_ecg_latent42_residual	ECG at rest, 12-lead	QRS duration		-0.242973	1.63058e-50	http://biobank.ndph.ox.ac.uk/ukb/field.cgi?id=12340
singlemodal_vae_ecg_lead_V3_latent08_residual	Body composition by impedance	Body mass index (BMI)		0.242574	2.38208e-50	http://biobank.ndph.ox.ac.uk/ukb/field.cgi?id=23104
singlemodal_vae_ecg_lead_V2_latent06_residual	Pulse wave analysis	Heart rate during PWA		0.241868	4.65688e-50	http://biobank.ndph.ox.ac.uk/ukb/field.cgi?id=12673
multimodal_vae_ecg_latent96_residual	Body size measures	Waist circumference		0.240528	1.6513e-49	http://biobank.ndph.ox.ac.uk/ukb/field.cgi?id=48
singlemodal_vae_ecg_lead_V5_latent02_residual	ECG at rest, 12-lead	QRS duration		-0.240208	2.22953e-49	http://biobank.ndph.ox.ac.uk/ukb/field.cgi?id=12340
singlemodal_vae_ecg_lead_V3_latent07_residual	ECG at rest, 12-lead	Ventricular rate		0.239932	2.89147e-49	http://biobank.ndph.ox.ac.uk/ukb/field.cgi?id=12336
singlemodal_vae_ecg_lead_V2_latent06_residual	ECG at rest, 12-lead	QRS num		0.239883	3.02736e-49	http://biobank.ndph.ox.ac.uk/ukb/field.cgi?id=22338
singlemodal_vae_ecg_ppg_ppg_latent01_residual	Left ventricular size and function	Average heart rate		-0.238875	7.78346e-49	http://biobank.ndph.ox.ac.uk/ukb/field.cgi?id=22426
singlemodal_vae_ecg_lead_aVF_latent02_residual	Blood pressure	Pulse rate, automated reading		0.238722	8.97954e-49	http://biobank.ndph.ox.ac.uk/ukb/field.cgi?id=102
singlemodal_vae_ecg_lead_V6_latent02_residual	Pulse wave analysis	Number of beats in waveform average for PWA		0.238329	1.29491e-48	http://biobank.ndph.ox.ac.uk/ukb/field.cgi?id=12679
multimodal_vae_ecg_latent96_residual	Body composition by impedance	Arm fat mass (right)		0.238116	1.57947e-48	http://biobank.ndph.ox.ac.uk/ukb/field.cgi?id=23120
multimodal_vae_ecg_latent96_residual	Body composition by impedance	Trunk fat mass		0.238014	1.73689e-48	http://biobank.ndph.ox.ac.uk/ukb/field.cgi?id=23128
singlemodal_vae_ecg_lead_aVF_latent06_residual	Body size measures	Body mass index (BMI)		0.23801	1.74281e-48	http://biobank.ndph.ox.ac.uk/ukb/field.cgi?id=21001
singlemodal_vae_ecg_lead_III_latent06_residual	Body composition by impedance	Trunk fat mass		-0.237512	2.77029e-48	http://biobank.ndph.ox.ac.uk/ukb/field.cgi?id=23128
multimodal_vae_ecg_latent96_residual	Body composition by impedance	Whole body fat mass		0.237474	2.86932e-48	http://biobank.ndph.ox.ac.uk/ukb/field.cgi?id=23100
multimodal_vae_ecg_latent29_residual	Pulse wave analysis	Number of beats in waveform average for PWA		-0.237134	3.93337e-48	http://biobank.ndph.ox.ac.uk/ukb/field.cgi?id=12679
singlemodal_vae_ecg_lead_V6_latent01_residual	ECG at rest, 12-lead	Ventricular rate		0.236839	5.16688e-48	http://biobank.ndph.ox.ac.uk/ukb/field.cgi?id=12336
multimodal_vae_ecg_latent29_residual	Body size measures	Body mass index (BMI)		-0.236748	5.62363e-48	http://biobank.ndph.ox.ac.uk/ukb/field.cgi?id=21001
multimodal_vae_ecg_latent96_residual	Body composition by impedance	Arm fat mass (left)		0.236268	8.75663e-48	http://biobank.ndph.ox.ac.uk/ukb/field.cgi?id=23124
singlemodal_vae_ecg_lead_aVF_latent06_residual	Body composition by impedance	Body mass index (BMI)		0.236226	9.10911e-48	http://biobank.ndph.ox.ac.uk/ukb/field.cgi?id=23104
multimodal_vae_ecg_latent29_residual	Body composition by impedance	Body mass index (BMI)		-0.236183	9.47323e-48	http://biobank.ndph.ox.ac.uk/ukb/field.cgi?id=23104
multimodal_vae_ecg_latent96_residual	Body composition by impedance	Trunk fat mass		0.235806	1.34153e-47	http://biobank.ndph.ox.ac.uk/ukb/field.cgi?id=23128
singlemodal_vae_ecg_lead_V4_latent03_residual	ECG at rest, 12-lead	QTC interval		0.235159	2.43189e-47	http://biobank.ndph.ox.ac.uk/ukb/field.cgi?id=22332
multimodal_vae_ecg_latent96_residual	Body composition by impedance	Whole body fat mass		0.234731	3.6002e-47	http://biobank.ndph.ox.ac.uk/ukb/field.cgi?id=23100
singlemodal_vae_ecg_lead_V6_latent02_residual	Pulse wave analysis	Heart rate during PWA		0.234109	6.36059e-47	http://biobank.ndph.ox.ac.uk/ukb/field.cgi?id=12673
singlemodal_vae_ecg_lead_aVL_latent01_residual	Body composition by impedance	Whole body fat mass		0.233356	1.26465e-46	http://biobank.ndph.ox.ac.uk/ukb/field.cgi?id=23100
multimodal_vae_ecg_ppg_multi_latent10_residual	Body size measures	Body mass index (BMI)		-0.232972	1.79352e-46	http://biobank.ndph.ox.ac.uk/ukb/field.cgi?id=21001
multimodal_vae_ecg_ppg_multi_latent10_residual	Body composition by impedance	Body mass index (BMI)		-0.232712	2.27002e-46	http://biobank.ndph.ox.ac.uk/ukb/field.cgi?id=23104
singlemodal_vae_ecg_lead_V4_latent05_residual	Arterial stiffness	Position of pulse wave notch		-0.232677	2.34476e-46	http://biobank.ndph.ox.ac.uk/ukb/field.cgi?id=4199
singlemodal_vae_ecg_lead_III_latent06_residual	Body composition by impedance	Trunk fat mass		-0.232186	3.65662e-46	http://biobank.ndph.ox.ac.uk/ukb/field.cgi?id=23128
singlemodal_vae_ecg_lead_III_latent02_residual	Body size measures	Body mass index (BMI)		-0.231967	4.45809e-46	http://biobank.ndph.ox.ac.uk/ukb/field.cgi?id=21001
singlemodal_vae_ecg_lead_V3_latent08_residual	Body composition by impedance	Trunk fat mass		0.231563	6.42561e-46	http://biobank.ndph.ox.ac.uk/ukb/field.cgi?id=23128
singlemodal_vae_ecg_lead_III_latent06_residual	Body composition by impedance	Whole body fat mass		-0.23153	6.61704e-46	http://biobank.ndph.ox.ac.uk/ukb/field.cgi?id=23100
multimodal_vae_ecg_ppg_multi_latent10_residual	Body composition by impedance	Trunk fat mass		-0.231357	7.73462e-46	http://biobank.ndph.ox.ac.uk/ukb/field.cgi?id=23128
singlemodal_vae_ecg_lead_III_latent02_residual	Body composition by impedance	Body mass index (BMI)		-0.230831	1.24274e-45	http://biobank.ndph.ox.ac.uk/ukb/field.cgi?id=23104
multimodal_vae_ecg_latent78_residual	ECG at rest, 12-lead	QRS duration		0.230356	1.90466e-45	http://biobank.ndph.ox.ac.uk/ukb/field.cgi?id=12340
singlemodal_vae_ecg_lead_V6_latent02_residual	ECG at rest, 12-lead	QRS num		0.230263	2.06945e-45	http://biobank.ndph.ox.ac.uk/ukb/field.cgi?id=22338
multimodal_vae_ecg_ppg_multi_latent12_residual	ECG at rest, 12-lead	QRS duration		-0.229969	2.69518e-45	http://biobank.ndph.ox.ac.uk/ukb/field.cgi?id=12340
singlemodal_vae_ecg_lead_III_latent02_residual	Body size measures	Body mass index (BMI)		-0.229928	2.79504e-45	http://biobank.ndph.ox.ac.uk/ukb/field.cgi?id=21001
singlemodal_vae_ecg_lead_V2_latent06_residual	Pulse wave analysis	Number of beats in waveform average for PWA		0.229905	2.85343e-45	http://biobank.ndph.ox.ac.uk/ukb/field.cgi?id=12679
singlemodal_vae_ecg_lead_aVF_latent03_residual	ECG at rest, 12-lead	QT interval		0.229705	3.41223e-45	http://biobank.ndph.ox.ac.uk/ukb/field.cgi?id=22331
singlemodal_vae_ecg_ppg_ppg_latent02_residual	Pulse wave analysis	Heart rate during PWA		0.229484	4.15902e-45	http://biobank.ndph.ox.ac.uk/ukb/field.cgi?id=12673
singlemodal_vae_ecg_lead_aVF_latent01_residual	Body composition by impedance	Body mass index (BMI)		0.229479	4.17832e-45	http://biobank.ndph.ox.ac.uk/ukb/field.cgi?id=23104
singlemodal_vae_ecg_lead_V5_latent08_residual	Arterial stiffness	Pulse rate		-0.229455	4.26924e-45	http://biobank.ndph.ox.ac.uk/ukb/field.cgi?id=4194
singlemodal_vae_ecg_lead_aVF_latent01_residual	Body size measures	Body mass index (BMI)		0.229429	4.36962e-45	http://biobank.ndph.ox.ac.uk/ukb/field.cgi?id=21001
singlemodal_vae_ecg_lead_V4_latent08_residual	Body size measures	Body mass index (BMI)		0.229353	4.67592e-45	http://biobank.ndph.ox.ac.uk/ukb/field.cgi?id=21001
singlemodal_vae_ecg_ppg_ppg_latent04_residual	ECG at rest, 12-lead	Ventricular rate		-0.229302	4.89483e-45	http://biobank.ndph.ox.ac.uk/ukb/field.cgi?id=12336
multimodal_vae_ecg_ppg_multi_latent10_residual	Body composition by impedance	Whole body fat mass		-0.229166	5.52444e-45	http://biobank.ndph.ox.ac.uk/ukb/field.cgi?id=23100
singlemodal_vae_ecg_lead_V5_latent02_residual	ECG at rest, 12-lead	QTC interval		-0.228635	8.86489e-45	http://biobank.ndph.ox.ac.uk/ukb/field.cgi?id=22332
singlemodal_vae_ecg_ppg_ecg_latent01_residual	ECG at rest, 12-lead	Ventricular rate		0.2285	9.99864e-45	http://biobank.ndph.ox.ac.uk/ukb/field.cgi?id=12336
singlemodal_vae_ecg_lead_I_latent01_residual	ECG at rest, 12-lead	Ventricular rate		0.228498	1.00142e-44	http://biobank.ndph.ox.ac.uk/ukb/field.cgi?id=12336
singlemodal_vae_ecg_lead_III_latent06_residual	Body size measures	Waist circumference		-0.228398	1.09533e-44	http://biobank.ndph.ox.ac.uk/ukb/field.cgi?id=48
singlemodal_vae_ecg_lead_aVR_latent08_residual	Pulse wave analysis	Number of beats in waveform average for PWA		0.228397	1.09589e-44	http://biobank.ndph.ox.ac.uk/ukb/field.cgi?id=12679
multimodal_vae_ecg_latent14_residual	Blood pressure	Pulse rate, automated reading		0.228214	1.29002e-44	http://biobank.ndph.ox.ac.uk/ukb/field.cgi?id=102
multimodal_vae_ecg_latent96_residual	ECG at rest, 12-lead	Number of automated diagnostic comments recorded during 12-lead ECG		0.228098	1.4294e-44	http://biobank.ndph.ox.ac.uk/ukb/field.cgi?id=12654
singlemodal_vae_ecg_lead_II_latent02_residual	ECG at rest, 12-lead	Number of automated diagnostic comments recorded during 12-lead ECG		-0.22786	1.76604e-44	http://biobank.ndph.ox.ac.uk/ukb/field.cgi?id=12654
multimodal_vae_ecg_ppg_multi_latent10_residual	Body composition by impedance	Trunk fat mass		-0.227548	2.32697e-44	http://biobank.ndph.ox.ac.uk/ukb/field.cgi?id=23128
singlemodal_vae_ecg_lead_aVL_latent01_residual	Body composition by impedance	Trunk fat mass		0.227419	2.60855e-44	http://biobank.ndph.ox.ac.uk/ukb/field.cgi?id=23128
singlemodal_vae_ecg_lead_V4_latent08_residual	Body composition by impedance	Body mass index (BMI)		0.22737	2.72606e-44	http://biobank.ndph.ox.ac.uk/ukb/field.cgi?id=23104
singlemodal_vae_ecg_lead_aVL_latent01_residual	Body composition by impedance	Arm fat mass (right)		0.227216	3.1235e-44	http://biobank.ndph.ox.ac.uk/ukb/field.cgi?id=23120
singlemodal_vae_ecg_lead_aVR_latent04_residual	Arterial stiffness	Pulse rate		-0.226905	4.11075e-44	http://biobank.ndph.ox.ac.uk/ukb/field.cgi?id=4194
singlemodal_vae_ecg_lead_III_latent06_residual	Body composition by impedance	Whole body fat mass		-0.226543	5.65796e-44	http://biobank.ndph.ox.ac.uk/ukb/field.cgi?id=23100
singlemodal_vae_ecg_lead_III_latent02_residual	Body composition by impedance	Body mass index (BMI)		-0.226369	6.59633e-44	http://biobank.ndph.ox.ac.uk/ukb/field.cgi?id=23104
singlemodal_vae_ecg_lead_V3_latent08_residual	Body composition by impedance	Body mass index (BMI)		0.225123	1.96809e-43	http://biobank.ndph.ox.ac.uk/ukb/field.cgi?id=23104
multimodal_vae_ecg_ppg_multi_latent10_residual	Body composition by impedance	Whole body fat mass		-0.224988	2.21448e-43	http://biobank.ndph.ox.ac.uk/ukb/field.cgi?id=23100
singlemodal_vae_ecg_lead_V3_latent08_residual	Body composition by impedance	Whole body fat mass		0.22484	2.52189e-43	http://biobank.ndph.ox.ac.uk/ukb/field.cgi?id=23100
multimodal_vae_ecg_latent29_residual	Blood pressure	Pulse rate, automated reading		-0.22449	3.42188e-43	http://biobank.ndph.ox.ac.uk/ukb/field.cgi?id=102
singlemodal_vae_ecg_lead_aVF_latent06_residual	Body size measures	Body mass index (BMI)		0.224449	3.54599e-43	http://biobank.ndph.ox.ac.uk/ukb/field.cgi?id=21001
singlemodal_vae_ecg_lead_aVF_latent01_residual	Body composition by impedance	Whole body fat mass		0.224086	4.86901e-43	http://biobank.ndph.ox.ac.uk/ukb/field.cgi?id=23100
singlemodal_vae_ecg_lead_V4_latent08_residual	Body composition by impedance	Trunk fat mass		0.223981	5.33207e-43	http://biobank.ndph.ox.ac.uk/ukb/field.cgi?id=23128
singlemodal_vae_ecg_lead_aVL_latent01_residual	Body composition by impedance	Arm fat mass (left)		0.22364	7.17713e-43	http://biobank.ndph.ox.ac.uk/ukb/field.cgi?id=23124
singlemodal_vae_ecg_lead_aVF_latent01_residual	Body size measures	Body mass index (BMI)		0.223241	1.01416e-42	http://biobank.ndph.ox.ac.uk/ukb/field.cgi?id=21001
multimodal_vae_ecg_latent96_residual	Body size measures	Waist circumference		0.222818	1.46315e-42	http://biobank.ndph.ox.ac.uk/ukb/field.cgi?id=48
singlemodal_vae_ecg_lead_aVR_latent01_residual	Arterial stiffness	Position of pulse wave notch		-0.222781	1.51113e-42	http://biobank.ndph.ox.ac.uk/ukb/field.cgi?id=4199
singlemodal_vae_ecg_lead_aVR_latent08_residual	ECG at rest, 12-lead	QT interval		-0.222727	1.58259e-42	http://biobank.ndph.ox.ac.uk/ukb/field.cgi?id=22331
multimodal_vae_ecg_latent29_residual	Body composition by impedance	Whole body fat mass		-0.222586	1.78904e-42	http://biobank.ndph.ox.ac.uk/ukb/field.cgi?id=23100
singlemodal_vae_ecg_lead_V3_latent08_residual	Body size measures	Body mass index (BMI)		0.222232	2.42761e-42	http://biobank.ndph.ox.ac.uk/ukb/field.cgi?id=21001
multimodal_vae_ecg_latent29_residual	Abdominal composition	Total abdominal adipose tissue index		-0.221851	3.37213e-42	http://biobank.ndph.ox.ac.uk/ukb/field.cgi?id=22432
multimodal_vae_ecg_latent46_residual	ECG at rest, 12-lead	Ventricular rate		0.22173	3.74289e-42	http://biobank.ndph.ox.ac.uk/ukb/field.cgi?id=12336
multimodal_vae_ecg_latent96_residual	Body composition by impedance	Arm fat mass (right)		0.221642	4.03811e-42	http://biobank.ndph.ox.ac.uk/ukb/field.cgi?id=23120
singlemodal_vae_ecg_lead_aVR_latent04_residual	Blood pressure	Pulse rate, automated reading		-0.221274	5.53986e-42	http://biobank.ndph.ox.ac.uk/ukb/field.cgi?id=102
multimodal_vae_ecg_latent29_residual	Body composition by impedance	Trunk fat mass		-0.221039	6.77821e-42	http://biobank.ndph.ox.ac.uk/ukb/field.cgi?id=23128
singlemodal_vae_ecg_ppg_ecg_latent02_residual	Arterial stiffness	Pulse rate		0.221028	6.84295e-42	http://biobank.ndph.ox.ac.uk/ukb/field.cgi?id=4194
singlemodal_vae_ecg_lead_I_latent02_residual	Arterial stiffness	Pulse rate		0.221027	6.84493e-42	http://biobank.ndph.ox.ac.uk/ukb/field.cgi?id=4194
singlemodal_vae_ecg_lead_V3_latent08_residual	Body composition by impedance	Trunk fat percentage		0.220814	8.21695e-42	http://biobank.ndph.ox.ac.uk/ukb/field.cgi?id=23127
singlemodal_vae_ecg_lead_V6_latent07_residual	ECG at rest, 12-lead	Ventricular rate		-0.220574	1.0089e-41	http://biobank.ndph.ox.ac.uk/ukb/field.cgi?id=12336
multimodal_vae_ecg_ppg_multi_latent07_residual	Arterial stiffness	Position of pulse wave notch		0.220551	1.02901e-41	http://biobank.ndph.ox.ac.uk/ukb/field.cgi?id=4199
multimodal_vae_ecg_ppg_multi_latent02_residual	Arterial stiffness	Pulse rate		-0.220382	1.18935e-41	http://biobank.ndph.ox.ac.uk/ukb/field.cgi?id=4194
singlemodal_vae_ecg_lead_V3_latent03_residual	ECG at rest, 12-lead	Ventricular rate		-0.220261	1.31962e-41	http://biobank.ndph.ox.ac.uk/ukb/field.cgi?id=12336
singlemodal_vae_ecg_lead_aVF_latent01_residual	Body composition by impedance	Body mass index (BMI)		0.220083	1.53511e-41	http://biobank.ndph.ox.ac.uk/ukb/field.cgi?id=23104
singlemodal_vae_ecg_lead_aVF_latent01_residual	Body composition by impedance	Whole body fat mass		0.220054	1.57453e-41	http://biobank.ndph.ox.ac.uk/ukb/field.cgi?id=23100
singlemodal_vae_ecg_lead_V3_latent02_residual	ECG at rest, 12-lead	QT interval		0.219978	1.68011e-41	http://biobank.ndph.ox.ac.uk/ukb/field.cgi?id=22331
singlemodal_vae_ecg_lead_III_latent06_residual	Body composition by impedance	Arm fat mass (right)		-0.219665	2.19379e-41	http://biobank.ndph.ox.ac.uk/ukb/field.cgi?id=23120
singlemodal_vae_ecg_lead_III_latent02_residual	Body composition by impedance	Whole body fat mass		-0.218864	4.33437e-41	http://biobank.ndph.ox.ac.uk/ukb/field.cgi?id=23100
singlemodal_vae_ecg_lead_aVL_latent01_residual	Body composition by impedance	Whole body fat mass		0.218466	6.07579e-41	http://biobank.ndph.ox.ac.uk/ukb/field.cgi?id=23100
singlemodal_vae_ecg_lead_aVF_latent06_residual	Body composition by impedance	Body mass index (BMI)		0.218454	6.13735e-41	http://biobank.ndph.ox.ac.uk/ukb/field.cgi?id=23104
singlemodal_vae_ecg_lead_III_latent06_residual	Body composition by impedance	Trunk fat percentage		-0.217807	1.06085e-40	http://biobank.ndph.ox.ac.uk/ukb/field.cgi?id=23127
multimodal_vae_ecg_latent96_residual	Body composition by impedance	Arm fat mass (left)		0.217737	1.12542e-40	http://biobank.ndph.ox.ac.uk/ukb/field.cgi?id=23124
singlemodal_vae_ecg_lead_aVF_latent01_residual	Body composition by impedance	Trunk fat mass		0.217523	1.34737e-40	http://biobank.ndph.ox.ac.uk/ukb/field.cgi?id=23128
singlemodal_vae_ecg_lead_III_latent06_residual	Body composition by impedance	Arm fat mass (left)		-0.217513	1.35936e-40	http://biobank.ndph.ox.ac.uk/ukb/field.cgi?id=23124
multimodal_vae_ecg_ppg_multi_latent10_residual	Body composition by impedance	Trunk fat percentage		-0.217469	1.41072e-40	http://biobank.ndph.ox.ac.uk/ukb/field.cgi?id=23127
singlemodal_vae_ecg_lead_V6_latent04_residual	Arterial stiffness	Position of pulse wave notch		-0.217393	1.50296e-40	http://biobank.ndph.ox.ac.uk/ukb/field.cgi?id=4199
singlemodal_vae_ecg_lead_aVL_latent06_residual	ECG at rest, 12-lead	QRS duration		0.217296	1.6311e-40	http://biobank.ndph.ox.ac.uk/ukb/field.cgi?id=12340
singlemodal_vae_ecg_lead_aVF_latent03_residual	ECG at rest, 12-lead	P axis		0.21729	1.63936e-40	http://biobank.ndph.ox.ac.uk/ukb/field.cgi?id=22335
multimodal_vae_ecg_latent29_residual	Abdominal composition	Total trunk fat volume		-0.217114	1.90151e-40	http://biobank.ndph.ox.ac.uk/ukb/field.cgi?id=22410
singlemodal_vae_ecg_lead_aVR_latent04_residual	Pulse wave analysis	Number of beats in waveform average for PWA		-0.217102	1.92011e-40	http://biobank.ndph.ox.ac.uk/ukb/field.cgi?id=12679
singlemodal_vae_ecg_lead_III_latent02_residual	Body composition by impedance	Whole body fat mass		-0.216758	2.56413e-40	http://biobank.ndph.ox.ac.uk/ukb/field.cgi?id=23100
singlemodal_vae_ecg_lead_aVL_latent05_residual	ECG at rest, 12-lead	R axis		0.216573	2.99475e-40	http://biobank.ndph.ox.ac.uk/ukb/field.cgi?id=22336
singlemodal_vae_ecg_lead_V4_latent08_residual	Body composition by impedance	Trunk fat percentage		0.216465	3.27913e-40	http://biobank.ndph.ox.ac.uk/ukb/field.cgi?id=23127
singlemodal_vae_ecg_lead_III_latent06_residual	Body composition by impedance	Arm fat mass (right)		-0.216198	4.10223e-40	http://biobank.ndph.ox.ac.uk/ukb/field.cgi?id=23120
multimodal_vae_ecg_ppg_multi_latent10_residual	Body composition by impedance	Trunk fat percentage		-0.215392	8.04481e-40	http://biobank.ndph.ox.ac.uk/ukb/field.cgi?id=23127
singlemodal_vae_ecg_lead_V4_latent08_residual	Body composition by impedance	Whole body fat mass		0.215105	1.02144e-39	http://biobank.ndph.ox.ac.uk/ukb/field.cgi?id=23100
singlemodal_vae_ecg_lead_aVL_latent07_residual	Arterial stiffness	Position of pulse wave notch		0.215092	1.03293e-39	http://biobank.ndph.ox.ac.uk/ukb/field.cgi?id=4199
singlemodal_vae_ecg_lead_II_latent05_residual	Arterial stiffness	Position of pulse wave notch		-0.214667	1.47045e-39	http://biobank.ndph.ox.ac.uk/ukb/field.cgi?id=4199
singlemodal_vae_ecg_lead_aVF_latent01_residual	Body composition by impedance	Trunk fat percentage		0.214178	2.20687e-39	http://biobank.ndph.ox.ac.uk/ukb/field.cgi?id=23127
singlemodal_vae_ecg_lead_V3_latent08_residual	Body size measures	Waist circumference		0.213928	2.71546e-39	http://biobank.ndph.ox.ac.uk/ukb/field.cgi?id=48
singlemodal_vae_ecg_lead_aVL_latent01_residual	Body composition by impedance	Trunk fat mass		0.213884	2.81553e-39	http://biobank.ndph.ox.ac.uk/ukb/field.cgi?id=23128
multimodal_vae_ecg_ppg_multi_latent10_residual	Body composition by impedance	Arm fat mass (right)		-0.213265	4.69784e-39	http://biobank.ndph.ox.ac.uk/ukb/field.cgi?id=23120
singlemodal_vae_ecg_ppg_ppg_latent02_residual	Blood pressure	Systolic blood pressure, automated reading		-0.213167	5.08998e-39	http://biobank.ndph.ox.ac.uk/ukb/field.cgi?id=4080
singlemodal_vae_ecg_ppg_ecg_latent01_residual	ECG at rest, 12-lead	RR interval		-0.21305	5.60593e-39	http://biobank.ndph.ox.ac.uk/ukb/field.cgi?id=22333
singlemodal_vae_ecg_lead_I_latent01_residual	ECG at rest, 12-lead	RR interval		-0.213048	5.61689e-39	http://biobank.ndph.ox.ac.uk/ukb/field.cgi?id=22333
multimodal_vae_ecg_latent96_residual	Abdominal composition	Total abdominal adipose tissue index		0.212637	7.87553e-39	http://biobank.ndph.ox.ac.uk/ukb/field.cgi?id=22432
singlemodal_vae_ecg_lead_V4_latent08_residual	Body composition by impedance	Body mass index (BMI)		0.21262	7.9877e-39	http://biobank.ndph.ox.ac.uk/ukb/field.cgi?id=23104
singlemodal_vae_ecg_lead_II_latent01_residual	ECG at rest, 12-lead	QT interval		0.212554	8.43588e-39	http://biobank.ndph.ox.ac.uk/ukb/field.cgi?id=22331
singlemodal_vae_ecg_lead_III_latent06_residual	Body composition by impedance	Arm fat mass (left)		-0.212364	9.85811e-39	http://biobank.ndph.ox.ac.uk/ukb/field.cgi?id=23124
singlemodal_vae_ecg_lead_aVF_latent01_residual	Body composition by impedance	Arm fat mass (left)		0.211963	1.37045e-38	http://biobank.ndph.ox.ac.uk/ukb/field.cgi?id=23124
singlemodal_vae_ecg_lead_aVF_latent01_residual	Arterial stiffness	Pulse rate		0.211948	1.38678e-38	http://biobank.ndph.ox.ac.uk/ukb/field.cgi?id=4194
singlemodal_vae_ecg_lead_aVF_latent01_residual	Body composition by impedance	Arm fat mass (right)		0.21192	1.41977e-38	http://biobank.ndph.ox.ac.uk/ukb/field.cgi?id=23120
multimodal_vae_ecg_latent96_residual	Body composition by DXA	Trunk total mass		0.211891	1.45376e-38	http://biobank.ndph.ox.ac.uk/ukb/field.cgi?id=23287
multimodal_vae_ecg_ppg_multi_latent10_residual	Body composition by impedance	Arm fat mass (left)		-0.211866	1.48317e-38	http://biobank.ndph.ox.ac.uk/ukb/field.cgi?id=23124
singlemodal_vae_ecg_lead_III_latent02_residual	Body composition by impedance	Arm fat mass (right)		-0.211485	2.02673e-38	http://biobank.ndph.ox.ac.uk/ukb/field.cgi?id=23120
singlemodal_vae_ecg_lead_V3_latent06_residual	Arterial stiffness	Position of pulse wave notch		0.211318	2.32238e-38	http://biobank.ndph.ox.ac.uk/ukb/field.cgi?id=4199
multimodal_vae_ecg_latent46_residual	ECG at rest, 12-lead	QT interval		-0.211149	2.66532e-38	http://biobank.ndph.ox.ac.uk/ukb/field.cgi?id=22331
singlemodal_vae_ecg_lead_III_latent02_residual	Body composition by impedance	Trunk fat mass		-0.211046	2.90083e-38	http://biobank.ndph.ox.ac.uk/ukb/field.cgi?id=23128
singlemodal_vae_ecg_ppg_ppg_latent01_residual	Pulse wave analysis	Number of beats in waveform average for PWA		-0.211046	2.90108e-38	http://biobank.ndph.ox.ac.uk/ukb/field.cgi?id=12679
singlemodal_vae_ecg_lead_III_latent02_residual	Body composition by impedance	Trunk fat mass		-0.211026	2.94869e-38	http://biobank.ndph.ox.ac.uk/ukb/field.cgi?id=23128
singlemodal_vae_ecg_lead_V4_latent08_residual	Body size measures	Body mass index (BMI)		0.210676	3.92087e-38	http://biobank.ndph.ox.ac.uk/ukb/field.cgi?id=21001
singlemodal_vae_ecg_ppg_ecg_latent01_residual	Left ventricular size and function	Average heart rate		0.210583	4.23058e-38	http://biobank.ndph.ox.ac.uk/ukb/field.cgi?id=22426
singlemodal_vae_ecg_lead_I_latent01_residual	Left ventricular size and function	Average heart rate		0.210581	4.23695e-38	http://biobank.ndph.ox.ac.uk/ukb/field.cgi?id=22426
multimodal_vae_ecg_latent96_residual	ECG at rest, 12-lead	T axis		-0.210418	4.83478e-38	http://biobank.ndph.ox.ac.uk/ukb/field.cgi?id=22337
singlemodal_vae_ecg_lead_aVF_latent01_residual	Body composition by impedance	Trunk fat mass		0.210381	4.98417e-38	http://biobank.ndph.ox.ac.uk/ukb/field.cgi?id=23128
singlemodal_vae_ecg_lead_V6_latent07_residual	ECG at rest, 12-lead	QTC interval		-0.210272	5.44808e-38	http://biobank.ndph.ox.ac.uk/ukb/field.cgi?id=22332
multimodal_vae_ecg_ppg_multi_latent04_residual	Arterial stiffness	Position of pulse wave notch		-0.210138	6.07049e-38	http://biobank.ndph.ox.ac.uk/ukb/field.cgi?id=4199
multimodal_vae_ecg_latent46_residual	Left ventricular size and function	Average heart rate		0.210123	6.1446e-38	http://biobank.ndph.ox.ac.uk/ukb/field.cgi?id=22426
multimodal_vae_ecg_latent96_residual	Body composition by impedance	Trunk fat percentage		0.210068	6.42496e-38	http://biobank.ndph.ox.ac.uk/ukb/field.cgi?id=23127
singlemodal_vae_ecg_lead_V2_latent08_residual	ECG at rest, 12-lead	Number of automated diagnostic comments recorded during 12-lead ECG		-0.209943	7.11469e-38	http://biobank.ndph.ox.ac.uk/ukb/field.cgi?id=12654
singlemodal_vae_ecg_lead_III_latent02_residual	Body composition by impedance	Arm fat mass (left)		-0.209787	8.07174e-38	http://biobank.ndph.ox.ac.uk/ukb/field.cgi?id=23124
singlemodal_vae_ecg_lead_V5_latent08_residual	Blood pressure	Pulse rate, automated reading		-0.2096	9.39131e-38	http://biobank.ndph.ox.ac.uk/ukb/field.cgi?id=102
multimodal_vae_ecg_latent96_residual	Body composition by DXA	Android total mass		0.209464	1.04887e-37	http://biobank.ndph.ox.ac.uk/ukb/field.cgi?id=23248
multimodal_vae_ecg_ppg_multi_latent02_residual	Arterial stiffness	Position of pulse wave notch		-0.208867	1.69889e-37	http://biobank.ndph.ox.ac.uk/ukb/field.cgi?id=4199
singlemodal_vae_ecg_ppg_ppg_latent02_residual	Blood pressure	Pulse rate, automated reading		0.208802	1.79004e-37	http://biobank.ndph.ox.ac.uk/ukb/field.cgi?id=102
multimodal_vae_ecg_latent46_residual	ECG at rest, 12-lead	RR interval		-0.208619	2.0749e-37	http://biobank.ndph.ox.ac.uk/ukb/field.cgi?id=22333
singlemodal_vae_ecg_ppg_ecg_latent04_residual	Body size measures	Body mass index (BMI)		0.208545	2.20108e-37	http://biobank.ndph.ox.ac.uk/ukb/field.cgi?id=21001
singlemodal_vae_ecg_lead_I_latent04_residual	Body size measures	Body mass index (BMI)		0.208543	2.20464e-37	http://biobank.ndph.ox.ac.uk/ukb/field.cgi?id=21001
singlemodal_vae_ecg_ppg_ppg_latent04_residual	Left ventricular size and function	Average heart rate		-0.208187	2.93716e-37	http://biobank.ndph.ox.ac.uk/ukb/field.cgi?id=22426
singlemodal_vae_ecg_lead_V4_latent08_residual	Body size measures	Waist circumference		0.208116	3.10871e-37	http://biobank.ndph.ox.ac.uk/ukb/field.cgi?id=48
singlemodal_vae_ecg_ppg_ppg_latent03_residual	Arterial stiffness	Position of pulse wave notch		0.208059	3.25461e-37	http://biobank.ndph.ox.ac.uk/ukb/field.cgi?id=4199
singlemodal_vae_ecg_lead_V6_latent02_residual	Blood pressure	Pulse rate, automated reading		0.207727	4.24998e-37	http://biobank.ndph.ox.ac.uk/ukb/field.cgi?id=102
multimodal_vae_ecg_latent29_residual	Body composition by impedance	Arm fat mass (right)		-0.20763	4.59146e-37	http://biobank.ndph.ox.ac.uk/ukb/field.cgi?id=23120
multimodal_vae_ecg_latent29_residual	Body composition by impedance	Arm fat mass (left)		-0.207486	5.15355e-37	http://biobank.ndph.ox.ac.uk/ukb/field.cgi?id=23124
multimodal_vae_ecg_latent96_residual	Body size measures	Weight		0.206834	8.67879e-37	http://biobank.ndph.ox.ac.uk/ukb/field.cgi?id=21002
multimodal_vae_ecg_ppg_multi_latent10_residual	Body size measures	Waist circumference		-0.206458	1.17193e-36	http://biobank.ndph.ox.ac.uk/ukb/field.cgi?id=48
singlemodal_vae_ecg_lead_V3_latent08_residual	Body composition by impedance	Trunk fat mass		0.206408	1.21899e-36	http://biobank.ndph.ox.ac.uk/ukb/field.cgi?id=23128
singlemodal_vae_ecg_ppg_ppg_latent04_residual	Blood pressure	Pulse rate, automated reading		-0.206373	1.25369e-36	http://biobank.ndph.ox.ac.uk/ukb/field.cgi?id=102
multimodal_vae_ecg_latent96_residual	Abdominal composition	Total trunk fat volume		0.206328	1.29971e-36	http://biobank.ndph.ox.ac.uk/ukb/field.cgi?id=22410
singlemodal_vae_ecg_lead_V4_latent05_residual	Arterial stiffness	Pulse rate		-0.206092	1.56772e-36	http://biobank.ndph.ox.ac.uk/ukb/field.cgi?id=4194
singlemodal_vae_ecg_ppg_ppg_latent04_residual	ECG at rest, 12-lead	RR interval		0.20599	1.70006e-36	http://biobank.ndph.ox.ac.uk/ukb/field.cgi?id=22333
singlemodal_vae_ecg_lead_III_latent06_residual	Body composition by impedance	Trunk fat percentage		-0.205873	1.86567e-36	http://biobank.ndph.ox.ac.uk/ukb/field.cgi?id=23127
singlemodal_vae_ecg_lead_aVF_latent01_residual	Body composition by impedance	Arm fat mass (left)		0.205546	2.419e-36	http://biobank.ndph.ox.ac.uk/ukb/field.cgi?id=23124
singlemodal_vae_ecg_ppg_ppg_latent04_residual	ECG at rest, 12-lead	QRS num		-0.205408	2.69908e-36	http://biobank.ndph.ox.ac.uk/ukb/field.cgi?id=22338
multimodal_vae_ecg_latent96_residual	Body size measures	Weight		0.205388	2.74048e-36	http://biobank.ndph.ox.ac.uk/ukb/field.cgi?id=21002
multimodal_vae_ecg_ppg_multi_latent10_residual	Body composition by impedance	Arm fat mass (right)		-0.205264	3.02446e-36	http://biobank.ndph.ox.ac.uk/ukb/field.cgi?id=23120
singlemodal_vae_ecg_ppg_ecg_latent04_residual	Body composition by impedance	Body mass index (BMI)		0.205237	3.0886e-36	http://biobank.ndph.ox.ac.uk/ukb/field.cgi?id=23104
singlemodal_vae_ecg_lead_I_latent04_residual	Body composition by impedance	Body mass index (BMI)		0.205236	3.09311e-36	http://biobank.ndph.ox.ac.uk/ukb/field.cgi?id=23104
multimodal_vae_ecg_ppg_multi_latent10_residual	Abdominal composition	Total abdominal adipose tissue index		-0.204987	3.7646e-36	http://biobank.ndph.ox.ac.uk/ukb/field.cgi?id=22432
singlemodal_vae_ecg_lead_aVF_latent06_residual	ECG at rest, 12-lead	T axis		-0.204854	4.18107e-36	http://biobank.ndph.ox.ac.uk/ukb/field.cgi?id=22337
singlemodal_vae_ecg_lead_V6_latent01_residual	ECG at rest, 12-lead	QRS num		0.20456	5.2744e-36	http://biobank.ndph.ox.ac.uk/ukb/field.cgi?id=22338
multimodal_vae_ecg_ppg_multi_latent09_residual	Arterial stiffness	Absence of notch position in the pulse waveform	FALSE	0.204555	5.29698e-36	http://biobank.ndph.ox.ac.uk/ukb/field.cgi?id=4204
singlemodal_vae_ecg_ppg_ppg_latent02_residual	Arterial stiffness	Position of the pulse wave peak		-0.204511	5.48283e-36	http://biobank.ndph.ox.ac.uk/ukb/field.cgi?id=4198
singlemodal_vae_ecg_lead_aVF_latent01_residual	Body composition by impedance	Arm fat mass (right)		0.204121	7.45568e-36	http://biobank.ndph.ox.ac.uk/ukb/field.cgi?id=23120
singlemodal_vae_ecg_lead_aVL_latent01_residual	Body composition by impedance	Arm fat mass (right)		0.204099	7.58509e-36	http://biobank.ndph.ox.ac.uk/ukb/field.cgi?id=23120
singlemodal_vae_ecg_lead_III_latent06_residual	Body size measures	Weight		-0.204095	7.61161e-36	http://biobank.ndph.ox.ac.uk/ukb/field.cgi?id=21002
singlemodal_vae_ecg_ppg_ecg_latent01_residual	Arterial stiffness	Pulse rate		0.204005	8.16407e-36	http://biobank.ndph.ox.ac.uk/ukb/field.cgi?id=4194
singlemodal_vae_ecg_lead_I_latent01_residual	Arterial stiffness	Pulse rate		0.204005	8.16548e-36	http://biobank.ndph.ox.ac.uk/ukb/field.cgi?id=4194
singlemodal_vae_ecg_lead_aVL_latent01_residual	Body composition by impedance	Trunk fat percentage		0.203983	8.31203e-36	http://biobank.ndph.ox.ac.uk/ukb/field.cgi?id=23127
multimodal_vae_ecg_latent96_residual	Body composition by impedance	Weight		0.203901	8.86195e-36	http://biobank.ndph.ox.ac.uk/ukb/field.cgi?id=23098
multimodal_vae_ecg_ppg_multi_latent08_residual	ECG at rest, 12-lead	RR interval		0.203858	9.17051e-36	http://biobank.ndph.ox.ac.uk/ukb/field.cgi?id=22333
multimodal_vae_ecg_latent29_residual	Body composition by impedance	Trunk fat percentage		-0.203848	9.24223e-36	http://biobank.ndph.ox.ac.uk/ukb/field.cgi?id=23127
singlemodal_vae_ecg_lead_III_latent06_residual	Body size measures	Waist circumference		-0.203674	1.05913e-35	http://biobank.ndph.ox.ac.uk/ukb/field.cgi?id=48
singlemodal_vae_ecg_lead_aVL_latent01_residual	ECG at rest, 12-lead	R axis		-0.203425	1.28824e-35	http://biobank.ndph.ox.ac.uk/ukb/field.cgi?id=22336
singlemodal_vae_ecg_lead_V4_latent03_residual	ECG at rest, 12-lead	Ventricular rate		0.20331	1.40937e-35	http://biobank.ndph.ox.ac.uk/ukb/field.cgi?id=12336
multimodal_vae_ecg_latent29_residual	Abdominal composition	Abdominal fat ratio		-0.203185	1.55464e-35	http://biobank.ndph.ox.ac.uk/ukb/field.cgi?id=22434
singlemodal_vae_ecg_lead_aVL_latent04_residual	Body size measures	Body mass index (BMI)		0.203081	1.68583e-35	http://biobank.ndph.ox.ac.uk/ukb/field.cgi?id=21001
singlemodal_vae_ecg_lead_aVF_latent01_residual	Blood pressure	Pulse rate, automated reading		0.203033	1.75116e-35	http://biobank.ndph.ox.ac.uk/ukb/field.cgi?id=102
singlemodal_vae_ecg_ppg_ppg_latent01_residual	ECG at rest, 12-lead	RR interval		0.202574	2.50699e-35	http://biobank.ndph.ox.ac.uk/ukb/field.cgi?id=22333
singlemodal_vae_ecg_lead_III_latent06_residual	Abdominal composition	Total abdominal adipose tissue index		-0.202412	2.84365e-35	http://biobank.ndph.ox.ac.uk/ukb/field.cgi?id=22432
singlemodal_vae_ecg_ppg_ecg_latent02_residual	Blood pressure	Pulse rate, automated reading		0.202345	2.99545e-35	http://biobank.ndph.ox.ac.uk/ukb/field.cgi?id=102
singlemodal_vae_ecg_lead_I_latent02_residual	Blood pressure	Pulse rate, automated reading		0.202343	3.00129e-35	http://biobank.ndph.ox.ac.uk/ukb/field.cgi?id=102
multimodal_vae_ecg_latent96_residual	Body composition by impedance	Trunk fat percentage		0.202321	3.05203e-35	http://biobank.ndph.ox.ac.uk/ukb/field.cgi?id=23127
singlemodal_vae_ecg_lead_aVF_latent06_residual	Body composition by impedance	Trunk fat mass		0.202305	3.09101e-35	http://biobank.ndph.ox.ac.uk/ukb/field.cgi?id=23128
singlemodal_vae_ecg_ppg_ecg_latent01_residual	ECG at rest, 12-lead	PP interval		-0.202276	3.16109e-35	http://biobank.ndph.ox.ac.uk/ukb/field.cgi?id=22334
singlemodal_vae_ecg_lead_I_latent01_residual	ECG at rest, 12-lead	PP interval		-0.202274	3.16794e-35	http://biobank.ndph.ox.ac.uk/ukb/field.cgi?id=22334
multimodal_vae_ecg_ppg_multi_latent10_residual	Body composition by impedance	Arm fat mass (left)		-0.202272	3.1729e-35	http://biobank.ndph.ox.ac.uk/ukb/field.cgi?id=23124
singlemodal_vae_ecg_lead_aVF_latent06_residual	Body size measures	Waist circumference		0.202167	3.44205e-35	http://biobank.ndph.ox.ac.uk/ukb/field.cgi?id=48
singlemodal_vae_ecg_lead_V3_latent08_residual	Body composition by impedance	Arm fat mass (left)		0.20214	3.51509e-35	http://biobank.ndph.ox.ac.uk/ukb/field.cgi?id=23124
singlemodal_vae_ecg_lead_V3_latent07_residual	ECG at rest, 12-lead	QTC interval		0.202094	3.64291e-35	http://biobank.ndph.ox.ac.uk/ukb/field.cgi?id=22332
singlemodal_vae_ecg_lead_V3_latent08_residual	Body composition by impedance	Arm fat mass (right)		0.202078	3.68941e-35	http://biobank.ndph.ox.ac.uk/ukb/field.cgi?id=23120
singlemodal_vae_ecg_ppg_ppg_latent03_residual	Arterial stiffness	Pulse rate		0.201993	3.94224e-35	http://biobank.ndph.ox.ac.uk/ukb/field.cgi?id=4194
singlemodal_vae_ecg_lead_V3_latent08_residual	Body composition by impedance	Whole body fat mass		0.201946	4.08971e-35	http://biobank.ndph.ox.ac.uk/ukb/field.cgi?id=23100
singlemodal_vae_ecg_ppg_ppg_latent04_residual	ECG at rest, 12-lead	PP interval		0.201847	4.41621e-35	http://biobank.ndph.ox.ac.uk/ukb/field.cgi?id=22334
singlemodal_vae_ecg_lead_aVL_latent01_residual	Body composition by impedance	Arm fat mass (left)		0.201635	5.20514e-35	http://biobank.ndph.ox.ac.uk/ukb/field.cgi?id=23124
singlemodal_vae_ecg_lead_V4_latent08_residual	ECG at rest, 12-lead	Ventricular rate		0.201443	6.0444e-35	http://biobank.ndph.ox.ac.uk/ukb/field.cgi?id=12336
singlemodal_vae_ecg_lead_aVL_latent01_residual	Body size measures	Waist circumference		0.201323	6.63498e-35	http://biobank.ndph.ox.ac.uk/ukb/field.cgi?id=48
singlemodal_vae_ecg_lead_V6_latent03_residual	ECG at rest, 12-lead	R axis		-0.201286	6.82358e-35	http://biobank.ndph.ox.ac.uk/ukb/field.cgi?id=22336
multimodal_vae_ecg_latent96_residual	Body size measures	Weight (pre-imaging)		0.200957	8.80798e-35	http://biobank.ndph.ox.ac.uk/ukb/field.cgi?id=12143
singlemodal_vae_ecg_lead_III_latent04_residual	ECG at rest, 12-lead	P axis		0.200905	9.16769e-35	http://biobank.ndph.ox.ac.uk/ukb/field.cgi?id=22335
singlemodal_vae_ecg_lead_aVF_latent06_residual	ECG at rest, 12-lead	Number of automated diagnostic comments recorded during 12-lead ECG		0.20086	9.49002e-35	http://biobank.ndph.ox.ac.uk/ukb/field.cgi?id=12654
singlemodal_vae_ecg_lead_aVF_latent06_residual	Body composition by impedance	Arm fat mass (right)		0.200747	1.0359e-34	http://biobank.ndph.ox.ac.uk/ukb/field.cgi?id=23120
singlemodal_vae_ecg_lead_aVF_latent01_residual	Abdominal composition	Total abdominal adipose tissue index		0.200634	1.13059e-34	http://biobank.ndph.ox.ac.uk/ukb/field.cgi?id=22432
multimodal_vae_ecg_ppg_multi_latent08_residual	ECG at rest, 12-lead	QRS num		-0.200436	1.31726e-34	http://biobank.ndph.ox.ac.uk/ukb/field.cgi?id=22338
singlemodal_vae_ecg_ppg_ecg_latent01_residual	ECG at rest, 12-lead	QRS num		0.200148	1.64492e-34	http://biobank.ndph.ox.ac.uk/ukb/field.cgi?id=22338
singlemodal_vae_ecg_lead_I_latent01_residual	ECG at rest, 12-lead	QRS num		0.200146	1.64734e-34	http://biobank.ndph.ox.ac.uk/ukb/field.cgi?id=22338
multimodal_vae_ecg_latent96_residual	Body composition by impedance	Weight		0.200139	1.65598e-34	http://biobank.ndph.ox.ac.uk/ukb/field.cgi?id=23098
multimodal_vae_ecg_ppg_multi_latent12_residual	Arterial stiffness	Position of pulse wave notch		0.200084	1.72818e-34	http://biobank.ndph.ox.ac.uk/ukb/field.cgi?id=4199
singlemodal_vae_ecg_lead_III_latent06_residual	Body size measures	Hip circumference		-0.200024	1.80923e-34	http://biobank.ndph.ox.ac.uk/ukb/field.cgi?id=49
multimodal_vae_ecg_latent48_residual	ECG at rest, 12-lead	P axis		0.19982	2.11757e-34	http://biobank.ndph.ox.ac.uk/ukb/field.cgi?id=22335
singlemodal_vae_ecg_lead_V5_latent08_residual	Arterial stiffness	Pulse rate		-0.199818	2.12072e-34	http://biobank.ndph.ox.ac.uk/ukb/field.cgi?id=4194
singlemodal_vae_ecg_lead_III_latent06_residual	Body composition by DXA	Trunk total mass		-0.199754	2.22741e-34	http://biobank.ndph.ox.ac.uk/ukb/field.cgi?id=23287
singlemodal_vae_ecg_lead_aVF_latent06_residual	Body composition by impedance	Whole body fat mass		0.199532	2.64243e-34	http://biobank.ndph.ox.ac.uk/ukb/field.cgi?id=23100
singlemodal_vae_ecg_lead_I_latent01_residual	Blood pressure	Pulse rate, automated reading		0.199447	2.82098e-34	http://biobank.ndph.ox.ac.uk/ukb/field.cgi?id=102
singlemodal_vae_ecg_ppg_ecg_latent01_residual	Blood pressure	Pulse rate, automated reading		0.199446	2.82176e-34	http://biobank.ndph.ox.ac.uk/ukb/field.cgi?id=102
singlemodal_vae_ecg_lead_aVL_latent01_residual	Abdominal composition	Total abdominal adipose tissue index		0.199354	3.02824e-34	http://biobank.ndph.ox.ac.uk/ukb/field.cgi?id=22432
singlemodal_vae_ecg_ppg_ppg_latent04_residual	Arterial stiffness	Absence of notch position in the pulse waveform	FALSE	0.199297	3.16351e-34	http://biobank.ndph.ox.ac.uk/ukb/field.cgi?id=4204
singlemodal_vae_ecg_lead_III_latent06_residual	Body size measures	Weight (pre-imaging)		-0.199254	3.26895e-34	http://biobank.ndph.ox.ac.uk/ukb/field.cgi?id=12143
multimodal_vae_ecg_latent29_residual	Body composition by impedance	Body mass index (BMI)		-0.199242	3.30093e-34	http://biobank.ndph.ox.ac.uk/ukb/field.cgi?id=23104
singlemodal_vae_ecg_lead_aVL_latent04_residual	Body composition by impedance	Body mass index (BMI)		0.199086	3.71932e-34	http://biobank.ndph.ox.ac.uk/ukb/field.cgi?id=23104
multimodal_vae_ecg_latent96_residual	Body size measures	Hip circumference		0.199027	3.89251e-34	http://biobank.ndph.ox.ac.uk/ukb/field.cgi?id=49
singlemodal_vae_ecg_lead_aVR_latent08_residual	Blood pressure	Pulse rate, automated reading		0.198905	4.27366e-34	http://biobank.ndph.ox.ac.uk/ukb/field.cgi?id=102
singlemodal_vae_ecg_lead_aVF_latent01_residual	Body composition by impedance	Leg fat mass (right)		0.198848	4.46426e-34	http://biobank.ndph.ox.ac.uk/ukb/field.cgi?id=23112
singlemodal_vae_ecg_lead_III_latent02_residual	Body composition by impedance	Arm fat mass (right)		-0.198841	4.48839e-34	http://biobank.ndph.ox.ac.uk/ukb/field.cgi?id=23120
singlemodal_vae_ecg_lead_III_latent06_residual	Abdominal composition	Total trunk fat volume		-0.19871	4.96167e-34	http://biobank.ndph.ox.ac.uk/ukb/field.cgi?id=22410
singlemodal_vae_ecg_ppg_ppg_latent04_residual	Pulse wave analysis	Heart rate during PWA		-0.19855	5.60331e-34	http://biobank.ndph.ox.ac.uk/ukb/field.cgi?id=12673
singlemodal_vae_ecg_lead_I_latent07_residual	ECG at rest, 12-lead	T axis		0.198524	5.71862e-34	http://biobank.ndph.ox.ac.uk/ukb/field.cgi?id=22337
singlemodal_vae_ecg_ppg_ecg_latent07_residual	ECG at rest, 12-lead	T axis		0.198524	5.71927e-34	http://biobank.ndph.ox.ac.uk/ukb/field.cgi?id=22337
multimodal_vae_ecg_latent96_residual	Body composition by impedance	Leg fat mass (right)		0.198495	5.84425e-34	http://biobank.ndph.ox.ac.uk/ukb/field.cgi?id=23112
multimodal_vae_ecg_ppg_multi_latent10_residual	Abdominal composition	Total trunk fat volume		-0.198282	6.87975e-34	http://biobank.ndph.ox.ac.uk/ukb/field.cgi?id=22410
singlemodal_vae_ecg_lead_V3_latent08_residual	Body composition by DXA	Android total mass		0.198264	6.97055e-34	http://biobank.ndph.ox.ac.uk/ukb/field.cgi?id=23248
singlemodal_vae_ecg_lead_aVL_latent01_residual	Body composition by impedance	Leg fat mass (right)		0.198216	7.23004e-34	http://biobank.ndph.ox.ac.uk/ukb/field.cgi?id=23112
singlemodal_vae_ecg_lead_aVF_latent01_residual	ECG at rest, 12-lead	RR interval		-0.197778	1.0094e-33	http://biobank.ndph.ox.ac.uk/ukb/field.cgi?id=22333
multimodal_vae_ecg_latent96_residual	Body size measures	Hip circumference		0.197718	1.05714e-33	http://biobank.ndph.ox.ac.uk/ukb/field.cgi?id=49
multimodal_vae_ecg_latent96_residual	Body composition by DXA	Total mass		0.197659	1.10559e-33	http://biobank.ndph.ox.ac.uk/ukb/field.cgi?id=23283
singlemodal_vae_ecg_lead_aVF_latent06_residual	Body composition by impedance	Arm fat mass (left)		0.197636	1.12515e-33	http://biobank.ndph.ox.ac.uk/ukb/field.cgi?id=23124
singlemodal_vae_ecg_lead_V5_latent03_residual	ECG at rest, 12-lead	R axis		0.197594	1.16112e-33	http://biobank.ndph.ox.ac.uk/ukb/field.cgi?id=22336
multimodal_vae_ecg_ppg_multi_latent12_residual	Blood pressure	Pulse rate, automated reading		0.197372	1.37415e-33	http://biobank.ndph.ox.ac.uk/ukb/field.cgi?id=102
multimodal_vae_ecg_latent48_residual	ECG at rest, 12-lead	Ventricular rate		0.197317	1.43292e-33	http://biobank.ndph.ox.ac.uk/ukb/field.cgi?id=12336
singlemodal_vae_ecg_lead_III_latent02_residual	Body composition by impedance	Arm fat mass (left)		-0.197227	1.53491e-33	http://biobank.ndph.ox.ac.uk/ukb/field.cgi?id=23124
singlemodal_vae_ecg_lead_V3_latent08_residual	Body composition by DXA	Trunk total mass		0.197185	1.58459e-33	http://biobank.ndph.ox.ac.uk/ukb/field.cgi?id=23287
singlemodal_vae_ecg_ppg_ppg_latent02_residual	ECG at rest, 12-lead	PP interval		-0.196951	1.8917e-33	http://biobank.ndph.ox.ac.uk/ukb/field.cgi?id=22334
singlemodal_vae_ecg_lead_III_latent06_residual	Body composition by impedance	Weight		-0.196892	1.97767e-33	http://biobank.ndph.ox.ac.uk/ukb/field.cgi?id=23098
singlemodal_vae_ecg_lead_V6_latent04_residual	Arterial stiffness	Pulse rate		-0.196797	2.12495e-33	http://biobank.ndph.ox.ac.uk/ukb/field.cgi?id=4194
singlemodal_vae_ecg_ppg_ecg_latent01_residual	Pulse wave analysis	Heart rate during PWA		0.1967	2.28717e-33	http://biobank.ndph.ox.ac.uk/ukb/field.cgi?id=12673
singlemodal_vae_ecg_lead_I_latent01_residual	Pulse wave analysis	Heart rate during PWA		0.1967	2.28752e-33	http://biobank.ndph.ox.ac.uk/ukb/field.cgi?id=12673
multimodal_vae_ecg_latent96_residual	Abdominal composition	Abdominal fat ratio		0.196698	2.29052e-33	http://biobank.ndph.ox.ac.uk/ukb/field.cgi?id=22434
multimodal_vae_ecg_latent29_residual	Body size measures	Body mass index (BMI)		-0.196676	2.32998e-33	http://biobank.ndph.ox.ac.uk/ukb/field.cgi?id=21001
singlemodal_vae_ecg_lead_V3_latent08_residual	Body composition by impedance	Arm fat mass (left)		0.196671	2.33798e-33	http://biobank.ndph.ox.ac.uk/ukb/field.cgi?id=23124
multimodal_vae_ecg_ppg_multi_latent08_residual	Pulse wave analysis	Heart rate during PWA		-0.196455	2.75188e-33	http://biobank.ndph.ox.ac.uk/ukb/field.cgi?id=12673
singlemodal_vae_ecg_lead_aVF_latent06_residual	Body composition by impedance	Trunk fat mass		0.196436	2.79251e-33	http://biobank.ndph.ox.ac.uk/ukb/field.cgi?id=23128
singlemodal_vae_ecg_lead_aVF_latent01_residual	Body composition by impedance	Trunk fat percentage		0.19637	2.9349e-33	http://biobank.ndph.ox.ac.uk/ukb/field.cgi?id=23127
singlemodal_vae_ecg_lead_aVL_latent01_residual	Body composition by impedance	Leg fat mass (left)		0.196245	3.22638e-33	http://biobank.ndph.ox.ac.uk/ukb/field.cgi?id=23116
singlemodal_vae_ecg_ppg_ecg_latent04_residual	Body composition by impedance	Trunk fat mass		0.196226	3.27205e-33	http://biobank.ndph.ox.ac.uk/ukb/field.cgi?id=23128
singlemodal_vae_ecg_lead_I_latent04_residual	Body composition by impedance	Trunk fat mass		0.196223	3.27841e-33	http://biobank.ndph.ox.ac.uk/ukb/field.cgi?id=23128
singlemodal_vae_ecg_ppg_ppg_latent02_residual	ECG at rest, 12-lead	QRS num		0.196204	3.32711e-33	http://biobank.ndph.ox.ac.uk/ukb/field.cgi?id=22338
singlemodal_vae_ecg_lead_III_latent02_residual	Body composition by impedance	Trunk fat percentage		-0.196045	3.75025e-33	http://biobank.ndph.ox.ac.uk/ukb/field.cgi?id=23127
singlemodal_vae_ecg_lead_aVF_latent01_residual	Body composition by impedance	Leg fat mass (left)		0.195712	4.81867e-33	http://biobank.ndph.ox.ac.uk/ukb/field.cgi?id=23116
multimodal_vae_ecg_latent17_residual	ECG at rest, 12-lead	T axis		0.195514	5.59307e-33	http://biobank.ndph.ox.ac.uk/ukb/field.cgi?id=22337
singlemodal_vae_ecg_ppg_ppg_latent01_residual	ECG at rest, 12-lead	PP interval		0.195492	5.68795e-33	http://biobank.ndph.ox.ac.uk/ukb/field.cgi?id=22334
multimodal_vae_ecg_ppg_multi_latent10_residual	Body composition by impedance	Arm fat percentage (right)		-0.195161	7.29181e-33	http://biobank.ndph.ox.ac.uk/ukb/field.cgi?id=23119
multimodal_vae_ecg_latent96_residual	Body composition by impedance	Leg fat mass (left)		0.195119	7.52313e-33	http://biobank.ndph.ox.ac.uk/ukb/field.cgi?id=23116
singlemodal_vae_ecg_lead_V3_latent08_residual	ECG at rest, 12-lead	Number of automated diagnostic comments recorded during 12-lead ECG		0.195097	7.65205e-33	http://biobank.ndph.ox.ac.uk/ukb/field.cgi?id=12654
singlemodal_vae_ecg_lead_aVF_latent01_residual	Body composition by impedance	Body fat percentage		0.194815	9.44559e-33	http://biobank.ndph.ox.ac.uk/ukb/field.cgi?id=23099
multimodal_vae_ecg_latent29_residual	Body composition by impedance	Whole body fat mass		-0.194802	9.54155e-33	http://biobank.ndph.ox.ac.uk/ukb/field.cgi?id=23100
singlemodal_vae_ecg_lead_V5_latent08_residual	Left ventricular size and function	LV stroke volume		0.194429	1.26071e-32	http://biobank.ndph.ox.ac.uk/ukb/field.cgi?id=22423
singlemodal_vae_ecg_lead_V4_latent05_residual	Blood pressure	Pulse rate, automated reading		-0.194411	1.27843e-32	http://biobank.ndph.ox.ac.uk/ukb/field.cgi?id=102
singlemodal_vae_ecg_ppg_ppg_latent02_residual	ECG at rest, 12-lead	RR interval		-0.194016	1.71574e-32	http://biobank.ndph.ox.ac.uk/ukb/field.cgi?id=22333
singlemodal_vae_ecg_lead_aVF_latent01_residual	Abdominal composition	Abdominal fat ratio		0.193936	1.82109e-32	http://biobank.ndph.ox.ac.uk/ukb/field.cgi?id=22434
singlemodal_vae_ecg_lead_V3_latent08_residual	Abdominal composition	Total abdominal adipose tissue index		0.193766	2.06787e-32	http://biobank.ndph.ox.ac.uk/ukb/field.cgi?id=22432
singlemodal_vae_ecg_lead_V3_latent08_residual	Body composition by impedance	Arm fat mass (right)		0.193754	2.08644e-32	http://biobank.ndph.ox.ac.uk/ukb/field.cgi?id=23120
singlemodal_vae_ecg_lead_aVL_latent04_residual	Body composition by impedance	Trunk fat mass		0.193722	2.13634e-32	http://biobank.ndph.ox.ac.uk/ukb/field.cgi?id=23128
singlemodal_vae_ecg_lead_V1_latent08_residual	ECG at rest, 12-lead	Number of automated diagnostic comments recorded during 12-lead ECG		-0.193701	2.16927e-32	http://biobank.ndph.ox.ac.uk/ukb/field.cgi?id=12654
singlemodal_vae_ecg_lead_aVF_latent06_residual	Body composition by impedance	Whole body fat mass		0.193582	2.37122e-32	http://biobank.ndph.ox.ac.uk/ukb/field.cgi?id=23100
singlemodal_vae_ecg_lead_III_latent06_residual	Body composition by DXA	Android total mass		-0.193561	2.40797e-32	http://biobank.ndph.ox.ac.uk/ukb/field.cgi?id=23248
singlemodal_vae_ecg_lead_III_latent06_residual	Body size measures	Weight		-0.193542	2.4433e-32	http://biobank.ndph.ox.ac.uk/ukb/field.cgi?id=21002
singlemodal_vae_ecg_lead_V4_latent08_residual	Body composition by impedance	Trunk fat mass		0.193471	2.57562e-32	http://biobank.ndph.ox.ac.uk/ukb/field.cgi?id=23128
singlemodal_vae_ecg_lead_III_latent02_residual	Abdominal composition	Total abdominal adipose tissue index		-0.193435	2.64482e-32	http://biobank.ndph.ox.ac.uk/ukb/field.cgi?id=22432
singlemodal_vae_ecg_lead_III_latent02_residual	Body composition by impedance	Leg fat mass (right)		-0.193325	2.86979e-32	http://biobank.ndph.ox.ac.uk/ukb/field.cgi?id=23112
singlemodal_vae_ecg_lead_aVF_latent01_residual	Abdominal composition	Total trunk fat volume		0.193244	3.04826e-32	http://biobank.ndph.ox.ac.uk/ukb/field.cgi?id=22410
singlemodal_vae_ecg_lead_aVR_latent01_residual	Arterial stiffness	Pulse rate		-0.193174	3.21002e-32	http://biobank.ndph.ox.ac.uk/ukb/field.cgi?id=4194
singlemodal_vae_ecg_lead_V6_latent01_residual	ECG at rest, 12-lead	RR interval		-0.192915	3.88914e-32	http://biobank.ndph.ox.ac.uk/ukb/field.cgi?id=22333
singlemodal_vae_ecg_ppg_ecg_latent02_residual	Blood pressure	Pulse rate (during blood-pressure measurement)		0.192758	4.37071e-32	http://biobank.ndph.ox.ac.uk/ukb/field.cgi?id=95
singlemodal_vae_ecg_lead_I_latent02_residual	Blood pressure	Pulse rate (during blood-pressure measurement)		0.192756	4.37615e-32	http://biobank.ndph.ox.ac.uk/ukb/field.cgi?id=95
multimodal_vae_ecg_latent46_residual	Pulse wave analysis	Heart rate during PWA		0.19251	5.24984e-32	http://biobank.ndph.ox.ac.uk/ukb/field.cgi?id=12673
multimodal_vae_ecg_latent29_residual	Body size measures	Waist circumference		-0.192464	5.43158e-32	http://biobank.ndph.ox.ac.uk/ukb/field.cgi?id=48
multimodal_vae_ecg_ppg_multi_latent10_residual	Body composition by impedance	Arm fat percentage (left)		-0.192445	5.50558e-32	http://biobank.ndph.ox.ac.uk/ukb/field.cgi?id=23123
singlemodal_vae_ecg_lead_aVL_latent01_residual	Body size measures	Waist circumference		0.192427	5.58277e-32	http://biobank.ndph.ox.ac.uk/ukb/field.cgi?id=48
singlemodal_vae_ecg_lead_II_latent05_residual	Arterial stiffness	Pulse rate		-0.192249	6.36665e-32	http://biobank.ndph.ox.ac.uk/ukb/field.cgi?id=4194
singlemodal_vae_ecg_lead_V2_latent06_residual	Blood pressure	Pulse rate, automated reading		0.192143	6.88529e-32	http://biobank.ndph.ox.ac.uk/ukb/field.cgi?id=102
singlemodal_vae_ecg_lead_aVF_latent01_residual	Body composition by impedance	Leg fat mass (right)		0.192042	7.41442e-32	http://biobank.ndph.ox.ac.uk/ukb/field.cgi?id=23112
singlemodal_vae_ecg_ppg_ppg_latent02_residual	ECG at rest, 12-lead	QT interval		-0.191942	7.98486e-32	http://biobank.ndph.ox.ac.uk/ukb/field.cgi?id=22331
singlemodal_vae_ecg_lead_aVF_latent08_residual	ECG at rest, 12-lead	P axis		0.191877	8.37223e-32	http://biobank.ndph.ox.ac.uk/ukb/field.cgi?id=22335
singlemodal_vae_ecg_lead_V3_latent08_residual	Abdominal composition	Total trunk fat volume		0.191836	8.63071e-32	http://biobank.ndph.ox.ac.uk/ukb/field.cgi?id=22410
multimodal_vae_ecg_latent60_residual	ECG at rest, 12-lead	QT interval		0.191626	1.00708e-31	http://biobank.ndph.ox.ac.uk/ukb/field.cgi?id=22331
multimodal_vae_ecg_latent29_residual	Body composition by impedance	Trunk fat mass		-0.191532	1.07964e-31	http://biobank.ndph.ox.ac.uk/ukb/field.cgi?id=23128
singlemodal_vae_ecg_ppg_ecg_latent04_residual	Body composition by impedance	Whole body fat mass		0.191477	1.12412e-31	http://biobank.ndph.ox.ac.uk/ukb/field.cgi?id=23100
singlemodal_vae_ecg_lead_I_latent04_residual	Body composition by impedance	Whole body fat mass		0.191475	1.12581e-31	http://biobank.ndph.ox.ac.uk/ukb/field.cgi?id=23100
singlemodal_vae_ecg_lead_aVL_latent01_residual	Body composition by impedance	Trunk fat percentage		0.191474	1.12692e-31	http://biobank.ndph.ox.ac.uk/ukb/field.cgi?id=23127
multimodal_vae_ecg_ppg_multi_latent09_residual	Arterial stiffness	Absence of notch position in the pulse waveform	TRUE	-0.191286	1.29319e-31	http://biobank.ndph.ox.ac.uk/ukb/field.cgi?id=4204
multimodal_vae_ecg_latent96_residual	Body composition by impedance	Leg fat mass (right)		0.191054	1.53356e-31	http://biobank.ndph.ox.ac.uk/ukb/field.cgi?id=23112
multimodal_vae_ecg_ppg_multi_latent02_residual	Early life factors	Part of a multiple birth	No	-0.191043	1.54624e-31	http://biobank.ndph.ox.ac.uk/ukb/field.cgi?id=1777
singlemodal_vae_ecg_lead_III_latent06_residual	Body composition by DXA	Total mass		-0.191042	1.54661e-31	http://biobank.ndph.ox.ac.uk/ukb/field.cgi?id=23283
singlemodal_vae_ecg_lead_III_latent02_residual	Body composition by impedance	Trunk fat percentage		-0.191007	1.58669e-31	http://biobank.ndph.ox.ac.uk/ukb/field.cgi?id=23127
singlemodal_vae_ecg_lead_III_latent02_residual	Body composition by impedance	Leg fat mass (left)		-0.190954	1.64966e-31	http://biobank.ndph.ox.ac.uk/ukb/field.cgi?id=23116
singlemodal_vae_ecg_lead_III_latent06_residual	Body composition by impedance	Weight		-0.190931	1.67779e-31	http://biobank.ndph.ox.ac.uk/ukb/field.cgi?id=23098
singlemodal_vae_ecg_lead_I_latent02_residual	Arterial stiffness	Pulse rate		0.19059	2.1531e-31	http://biobank.ndph.ox.ac.uk/ukb/field.cgi?id=4194
singlemodal_vae_ecg_ppg_ecg_latent02_residual	Arterial stiffness	Pulse rate		0.19059	2.15336e-31	http://biobank.ndph.ox.ac.uk/ukb/field.cgi?id=4194
singlemodal_vae_ecg_lead_V3_latent08_residual	Body composition by impedance	Trunk fat percentage		0.190567	2.18989e-31	http://biobank.ndph.ox.ac.uk/ukb/field.cgi?id=23127
multimodal_vae_ecg_ppg_multi_latent11_residual	ECG at rest, 12-lead	QTC interval		-0.190546	2.22441e-31	http://biobank.ndph.ox.ac.uk/ukb/field.cgi?id=22332
singlemodal_vae_ecg_lead_III_latent06_residual	Body composition by impedance	Arm fat percentage (right)		-0.190184	2.89756e-31	http://biobank.ndph.ox.ac.uk/ukb/field.cgi?id=23119
singlemodal_vae_ecg_lead_aVF_latent01_residual	Body composition by impedance	Leg fat mass (left)		0.190071	3.1458e-31	http://biobank.ndph.ox.ac.uk/ukb/field.cgi?id=23116
multimodal_vae_ecg_latent29_residual	Body composition by DXA	Android total mass		-0.189995	3.32492e-31	http://biobank.ndph.ox.ac.uk/ukb/field.cgi?id=23248
singlemodal_vae_ecg_lead_aVL_latent01_residual	Body size measures	Hip circumference		0.189953	3.42983e-31	http://biobank.ndph.ox.ac.uk/ukb/field.cgi?id=49
singlemodal_vae_ecg_lead_II_latent01_residual	ECG at rest, 12-lead	QTC interval		0.189931	3.48592e-31	http://biobank.ndph.ox.ac.uk/ukb/field.cgi?id=22332
singlemodal_vae_ecg_lead_II_latent02_residual	Body size measures	Body mass index (BMI)		-0.189355	5.29751e-31	http://biobank.ndph.ox.ac.uk/ukb/field.cgi?id=21001
singlemodal_vae_ecg_lead_V5_latent08_residual	Blood pressure	Pulse rate (during blood-pressure measurement)		-0.189345	5.33532e-31	http://biobank.ndph.ox.ac.uk/ukb/field.cgi?id=95
singlemodal_vae_ecg_ppg_ppg_latent04_residual	Arterial stiffness	Absence of notch position in the pulse waveform	TRUE	-0.189325	5.41673e-31	http://biobank.ndph.ox.ac.uk/ukb/field.cgi?id=4204
singlemodal_vae_ecg_lead_aVR_latent04_residual	Blood pressure	Pulse rate, automated reading		-0.189242	5.75128e-31	http://biobank.ndph.ox.ac.uk/ukb/field.cgi?id=102
multimodal_vae_ecg_ppg_multi_latent02_residual	Blood pressure	Pulse rate, automated reading		-0.189187	5.98787e-31	http://biobank.ndph.ox.ac.uk/ukb/field.cgi?id=102
multimodal_vae_ecg_latent15_residual	Process authorisation	Reception authorisation	Staff 159106	0.189138	6.20177e-31	http://biobank.ndph.ox.ac.uk/ukb/field.cgi?id=21711
multimodal_vae_ecg_latent15_residual	Medications	Treatment/medication code	coversyl plus 4mg/1.25mg tablet	0.189138	6.20177e-31	http://biobank.ndph.ox.ac.uk/ukb/field.cgi?id=20003
singlemodal_vae_ecg_lead_aVL_latent04_residual	Body size measures	Body mass index (BMI)		0.188969	7.01114e-31	http://biobank.ndph.ox.ac.uk/ukb/field.cgi?id=21001
singlemodal_vae_ecg_lead_V4_latent08_residual	Body composition by impedance	Arm fat mass (left)		0.188922	7.25631e-31	http://biobank.ndph.ox.ac.uk/ukb/field.cgi?id=23124
singlemodal_vae_ecg_lead_aVF_latent01_residual	Left ventricular size and function	Average heart rate		0.188683	8.62607e-31	http://biobank.ndph.ox.ac.uk/ukb/field.cgi?id=22426
singlemodal_vae_ecg_lead_V3_latent08_residual	Body composition by impedance	Body fat percentage		0.188631	8.95402e-31	http://biobank.ndph.ox.ac.uk/ukb/field.cgi?id=23099
multimodal_vae_ecg_ppg_multi_latent10_residual	Body composition by impedance	Body fat percentage		-0.188599	9.16395e-31	http://biobank.ndph.ox.ac.uk/ukb/field.cgi?id=23099
singlemodal_vae_ecg_lead_V4_latent08_residual	Body composition by impedance	Arm fat mass (right)		0.188513	9.7515e-31	http://biobank.ndph.ox.ac.uk/ukb/field.cgi?id=23120
singlemodal_vae_ecg_lead_aVL_latent01_residual	Abdominal composition	Total trunk fat volume		0.188462	1.01217e-30	http://biobank.ndph.ox.ac.uk/ukb/field.cgi?id=22410
multimodal_vae_ecg_ppg_multi_latent10_residual	Body size measures	Hip circumference		-0.188324	1.1181e-30	http://biobank.ndph.ox.ac.uk/ukb/field.cgi?id=49
singlemodal_vae_ecg_lead_III_latent02_residual	Abdominal composition	Total trunk fat volume		-0.188218	1.2067e-30	http://biobank.ndph.ox.ac.uk/ukb/field.cgi?id=22410
singlemodal_vae_ecg_lead_aVL_latent07_residual	Blood pressure	Pulse rate, automated reading		0.188195	1.22698e-30	http://biobank.ndph.ox.ac.uk/ukb/field.cgi?id=102
singlemodal_vae_ecg_lead_aVF_latent01_residual	ECG at rest, 12-lead	PP interval		-0.188178	1.24247e-30	http://biobank.ndph.ox.ac.uk/ukb/field.cgi?id=22334
singlemodal_vae_ecg_lead_II_latent02_residual	Body composition by impedance	Body mass index (BMI)		-0.187981	1.43241e-30	http://biobank.ndph.ox.ac.uk/ukb/field.cgi?id=23104
singlemodal_vae_ecg_lead_V3_latent08_residual	Abdominal composition	Abdominal fat ratio		0.187968	1.44507e-30	http://biobank.ndph.ox.ac.uk/ukb/field.cgi?id=22434
singlemodal_vae_ecg_lead_III_latent06_residual	Body size measures	Hip circumference		-0.187959	1.45441e-30	http://biobank.ndph.ox.ac.uk/ukb/field.cgi?id=49
singlemodal_vae_ecg_lead_V3_latent08_residual	Body size measures	Waist circumference		0.187813	1.61666e-30	http://biobank.ndph.ox.ac.uk/ukb/field.cgi?id=48
multimodal_vae_ecg_latent96_residual	Body composition by impedance	Leg fat mass (left)		0.187747	1.69491e-30	http://biobank.ndph.ox.ac.uk/ukb/field.cgi?id=23116
singlemodal_vae_ecg_lead_aVF_latent01_residual	Body size measures	Waist circumference		0.187746	1.69619e-30	http://biobank.ndph.ox.ac.uk/ukb/field.cgi?id=48
multimodal_vae_ecg_ppg_multi_latent08_residual	ECG at rest, 12-lead	PP interval		0.187718	1.73079e-30	http://biobank.ndph.ox.ac.uk/ukb/field.cgi?id=22334
singlemodal_vae_ecg_ppg_ecg_latent02_residual	Left ventricular size and function	LV stroke volume		-0.187713	1.73674e-30	http://biobank.ndph.ox.ac.uk/ukb/field.cgi?id=22423
singlemodal_vae_ecg_lead_I_latent02_residual	Left ventricular size and function	LV stroke volume		-0.18771	1.74024e-30	http://biobank.ndph.ox.ac.uk/ukb/field.cgi?id=22423
singlemodal_vae_ecg_lead_V4_latent05_residual	Arterial stiffness	Pulse rate		-0.187709	1.74211e-30	http://biobank.ndph.ox.ac.uk/ukb/field.cgi?id=4194
singlemodal_vae_ecg_lead_aVR_latent01_residual	Blood pressure	Pulse rate, automated reading		-0.187312	2.31666e-30	http://biobank.ndph.ox.ac.uk/ukb/field.cgi?id=102
singlemodal_vae_ecg_ppg_ecg_latent04_residual	Body composition by impedance	Trunk fat percentage		0.187297	2.34281e-30	http://biobank.ndph.ox.ac.uk/ukb/field.cgi?id=23127
singlemodal_vae_ecg_lead_I_latent04_residual	Body composition by impedance	Trunk fat percentage		0.187295	2.34572e-30	http://biobank.ndph.ox.ac.uk/ukb/field.cgi?id=23127
multimodal_vae_ecg_latent29_residual	Abdominal composition	Abdominal subcutaneous adipose tissue volume (ASAT)		-0.187283	2.36627e-30	http://biobank.ndph.ox.ac.uk/ukb/field.cgi?id=22408
singlemodal_vae_ecg_lead_V4_latent05_residual	Left ventricular size and function	LV stroke volume		0.186936	3.03363e-30	http://biobank.ndph.ox.ac.uk/ukb/field.cgi?id=22423
singlemodal_vae_ecg_lead_aVL_latent04_residual	Body composition by impedance	Body mass index (BMI)		0.186738	3.49701e-30	http://biobank.ndph.ox.ac.uk/ukb/field.cgi?id=23104
singlemodal_vae_ecg_lead_V4_latent08_residual	Body size measures	Waist circumference		0.186684	3.63528e-30	http://biobank.ndph.ox.ac.uk/ukb/field.cgi?id=48
singlemodal_vae_ecg_lead_V4_latent08_residual	Abdominal composition	Total trunk fat volume		0.186628	3.783e-30	http://biobank.ndph.ox.ac.uk/ukb/field.cgi?id=22410
multimodal_vae_ecg_latent96_residual	Body composition by impedance	Arm fat percentage (right)		0.18661	3.83136e-30	http://biobank.ndph.ox.ac.uk/ukb/field.cgi?id=23119
singlemodal_vae_ecg_lead_V4_latent08_residual	Body composition by DXA	Trunk total mass		0.186561	3.96948e-30	http://biobank.ndph.ox.ac.uk/ukb/field.cgi?id=23287
singlemodal_vae_ecg_lead_V4_latent08_residual	Body composition by impedance	Whole body fat mass		0.186461	4.26411e-30	http://biobank.ndph.ox.ac.uk/ukb/field.cgi?id=23100
singlemodal_vae_ecg_ppg_ecg_latent04_residual	Body size measures	Body mass index (BMI)		0.186406	4.43346e-30	http://biobank.ndph.ox.ac.uk/ukb/field.cgi?id=21001
singlemodal_vae_ecg_lead_I_latent04_residual	Body size measures	Body mass index (BMI)		0.186406	4.43539e-30	http://biobank.ndph.ox.ac.uk/ukb/field.cgi?id=21001
multimodal_vae_ecg_latent29_residual	Body composition by impedance	Trunk fat percentage		-0.186318	4.7216e-30	http://biobank.ndph.ox.ac.uk/ukb/field.cgi?id=23127
multimodal_vae_ecg_latent46_residual	ECG at rest, 12-lead	QRS num		0.186314	4.73564e-30	http://biobank.ndph.ox.ac.uk/ukb/field.cgi?id=22338
multimodal_vae_ecg_ppg_multi_latent09_residual	Arterial stiffness	Position of pulse wave notch		-0.18608	5.59459e-30	http://biobank.ndph.ox.ac.uk/ukb/field.cgi?id=4199
singlemodal_vae_ecg_lead_V4_latent08_residual	Body composition by DXA	Android total mass		0.18608	5.59527e-30	http://biobank.ndph.ox.ac.uk/ukb/field.cgi?id=23248
singlemodal_vae_ecg_lead_V4_latent08_residual	Abdominal composition	Total abdominal adipose tissue index		0.186027	5.80941e-30	http://biobank.ndph.ox.ac.uk/ukb/field.cgi?id=22432
multimodal_vae_ecg_latent46_residual	Pulse wave analysis	Number of beats in waveform average for PWA		0.185762	7.01632e-30	http://biobank.ndph.ox.ac.uk/ukb/field.cgi?id=12679
singlemodal_vae_ecg_ppg_ppg_latent02_residual	Pulse wave analysis	Number of beats in waveform average for PWA		0.18573	7.17772e-30	http://biobank.ndph.ox.ac.uk/ukb/field.cgi?id=12679
singlemodal_vae_ecg_ppg_ecg_latent04_residual	Body composition by impedance	Body mass index (BMI)		0.18569	7.38745e-30	http://biobank.ndph.ox.ac.uk/ukb/field.cgi?id=23104
singlemodal_vae_ecg_lead_I_latent04_residual	Body composition by impedance	Body mass index (BMI)		0.185689	7.39148e-30	http://biobank.ndph.ox.ac.uk/ukb/field.cgi?id=23104
singlemodal_vae_ecg_lead_III_latent02_residual	Body composition by impedance	Leg fat mass (right)		-0.185666	7.51696e-30	http://biobank.ndph.ox.ac.uk/ukb/field.cgi?id=23112
singlemodal_vae_ecg_lead_III_latent06_residual	Body composition by impedance	Leg fat mass (right)		-0.185564	8.08195e-30	http://biobank.ndph.ox.ac.uk/ukb/field.cgi?id=23112
multimodal_vae_ecg_ppg_multi_latent02_residual	Reception	UK Biobank assessment centre	Cheadle (imaging)	-0.185498	8.46768e-30	http://biobank.ndph.ox.ac.uk/ukb/field.cgi?id=54
multimodal_vae_ecg_ppg_multi_latent10_residual	Body composition by impedance	Body fat percentage		-0.185426	8.91054e-30	http://biobank.ndph.ox.ac.uk/ukb/field.cgi?id=23099
singlemodal_vae_ecg_lead_V4_latent07_residual	ECG at rest, 12-lead	R axis		0.185339	9.48357e-30	http://biobank.ndph.ox.ac.uk/ukb/field.cgi?id=22336
singlemodal_vae_ecg_lead_V2_latent01_residual	Blood pressure	Pulse rate, automated reading		0.185071	1.14645e-29	http://biobank.ndph.ox.ac.uk/ukb/field.cgi?id=102
multimodal_vae_ecg_ppg_multi_latent08_residual	Left ventricular size and function	Average heart rate		-0.184944	1.25462e-29	http://biobank.ndph.ox.ac.uk/ukb/field.cgi?id=22426
singlemodal_vae_ecg_lead_III_latent02_residual	Body size measures	Waist circumference		-0.184852	1.33914e-29	http://biobank.ndph.ox.ac.uk/ukb/field.cgi?id=48
singlemodal_vae_ecg_ppg_ecg_latent04_residual	Body composition by impedance	Trunk fat mass		0.184785	1.40462e-29	http://biobank.ndph.ox.ac.uk/ukb/field.cgi?id=23128
singlemodal_vae_ecg_lead_I_latent04_residual	Body composition by impedance	Trunk fat mass		0.184782	1.40683e-29	http://biobank.ndph.ox.ac.uk/ukb/field.cgi?id=23128
multimodal_vae_ecg_ppg_multi_latent10_residual	Body composition by impedance	Leg fat mass (right)		-0.184531	1.68068e-29	http://biobank.ndph.ox.ac.uk/ukb/field.cgi?id=23112
singlemodal_vae_ecg_lead_aVF_latent06_residual	Body size measures	Waist circumference		0.184414	1.82583e-29	http://biobank.ndph.ox.ac.uk/ukb/field.cgi?id=48
singlemodal_vae_ecg_lead_III_latent06_residual	Body composition by impedance	Arm fat percentage (left)		-0.184226	2.08506e-29	http://biobank.ndph.ox.ac.uk/ukb/field.cgi?id=23123
singlemodal_vae_ecg_lead_aVF_latent01_residual	Body composition by impedance	Arm fat percentage (left)		0.184092	2.29109e-29	http://biobank.ndph.ox.ac.uk/ukb/field.cgi?id=23123
singlemodal_vae_ecg_ppg_ecg_latent04_residual	Body composition by impedance	Trunk fat percentage		0.183842	2.73162e-29	http://biobank.ndph.ox.ac.uk/ukb/field.cgi?id=23127
singlemodal_vae_ecg_lead_I_latent04_residual	Body composition by impedance	Trunk fat percentage		0.183841	2.73492e-29	http://biobank.ndph.ox.ac.uk/ukb/field.cgi?id=23127
multimodal_vae_ecg_ppg_multi_latent07_residual	Arterial stiffness	Pulse rate		0.183758	2.89909e-29	http://biobank.ndph.ox.ac.uk/ukb/field.cgi?id=4194
multimodal_vae_ecg_ppg_multi_latent10_residual	Body size measures	Weight		-0.183689	3.04237e-29	http://biobank.ndph.ox.ac.uk/ukb/field.cgi?id=21002
singlemodal_vae_ecg_lead_aVR_latent01_residual	Arterial stiffness	Pulse rate		-0.183657	3.11165e-29	http://biobank.ndph.ox.ac.uk/ukb/field.cgi?id=4194
singlemodal_vae_ecg_lead_III_latent02_residual	Body composition by impedance	Leg fat mass (left)		-0.183648	3.13194e-29	http://biobank.ndph.ox.ac.uk/ukb/field.cgi?id=23116
singlemodal_vae_ecg_lead_aVL_latent04_residual	Body composition by impedance	Trunk fat percentage		0.183609	3.21799e-29	http://biobank.ndph.ox.ac.uk/ukb/field.cgi?id=23127
singlemodal_vae_ecg_lead_aVF_latent01_residual	Pulse wave analysis	Heart rate during PWA		0.183573	3.3019e-29	http://biobank.ndph.ox.ac.uk/ukb/field.cgi?id=12673
singlemodal_vae_ecg_lead_aVL_latent01_residual	Body composition by impedance	Body fat percentage		0.183561	3.32975e-29	http://biobank.ndph.ox.ac.uk/ukb/field.cgi?id=23099
singlemodal_vae_ecg_ppg_ppg_latent01_residual	ECG at rest, 12-lead	QRS num		-0.183505	3.46319e-29	http://biobank.ndph.ox.ac.uk/ukb/field.cgi?id=22338
singlemodal_vae_ecg_lead_V3_latent08_residual	Body composition by impedance	Leg fat mass (right)		0.183458	3.57898e-29	http://biobank.ndph.ox.ac.uk/ukb/field.cgi?id=23112
singlemodal_vae_ecg_lead_aVL_latent04_residual	Body composition by impedance	Whole body fat mass		0.183424	3.66539e-29	http://biobank.ndph.ox.ac.uk/ukb/field.cgi?id=23100
multimodal_vae_ecg_latent29_residual	Body composition by impedance	Leg fat mass (right)		-0.183418	3.68094e-29	http://biobank.ndph.ox.ac.uk/ukb/field.cgi?id=23112
singlemodal_vae_ecg_lead_III_latent06_residual	Body composition by impedance	Leg fat mass (left)		-0.183407	3.70946e-29	http://biobank.ndph.ox.ac.uk/ukb/field.cgi?id=23116
singlemodal_vae_ecg_lead_aVL_latent07_residual	Arterial stiffness	Pulse rate		0.183171	4.37955e-29	http://biobank.ndph.ox.ac.uk/ukb/field.cgi?id=4194
singlemodal_vae_ecg_lead_III_latent06_residual	Body composition by impedance	Body fat percentage		-0.183117	4.54616e-29	http://biobank.ndph.ox.ac.uk/ukb/field.cgi?id=23099
multimodal_vae_ecg_ppg_multi_latent10_residual	Body composition by impedance	Leg fat mass (left)		-0.183067	4.70809e-29	http://biobank.ndph.ox.ac.uk/ukb/field.cgi?id=23116
multimodal_vae_ecg_ppg_multi_latent10_residual	Body size measures	Weight (pre-imaging)		-0.182993	4.96112e-29	http://biobank.ndph.ox.ac.uk/ukb/field.cgi?id=12143
multimodal_vae_ecg_latent81_residual	Blood pressure	Pulse rate, automated reading		-0.182954	5.09824e-29	http://biobank.ndph.ox.ac.uk/ukb/field.cgi?id=102
singlemodal_vae_ecg_lead_aVF_latent01_residual	Body size measures	Waist circumference		0.18289	5.33251e-29	http://biobank.ndph.ox.ac.uk/ukb/field.cgi?id=48
singlemodal_vae_ecg_lead_V2_latent07_residual	Blood pressure	Pulse rate, automated reading		-0.182877	5.38138e-29	http://biobank.ndph.ox.ac.uk/ukb/field.cgi?id=102
multimodal_vae_ecg_ppg_multi_latent02_residual	Ethnicity	Ethnic background	British	-0.182497	7.0154e-29	http://biobank.ndph.ox.ac.uk/ukb/field.cgi?id=21000
singlemodal_vae_ecg_lead_aVF_latent06_residual	Body composition by impedance	Arm fat mass (right)		0.182379	7.61988e-29	http://biobank.ndph.ox.ac.uk/ukb/field.cgi?id=23120
singlemodal_vae_ecg_lead_V4_latent08_residual	Abdominal composition	Abdominal fat ratio		0.182176	8.78091e-29	http://biobank.ndph.ox.ac.uk/ukb/field.cgi?id=22434
multimodal_vae_ecg_ppg_multi_latent02_residual	T1 structural brain MRI	Scanner transverse (Y) brain position		0.182097	9.27438e-29	http://biobank.ndph.ox.ac.uk/ukb/field.cgi?id=25757
singlemodal_vae_ecg_ppg_ecg_latent01_residual	Pulse wave analysis	Number of beats in waveform average for PWA		0.181961	1.01991e-28	http://biobank.ndph.ox.ac.uk/ukb/field.cgi?id=12679
singlemodal_vae_ecg_lead_I_latent01_residual	Pulse wave analysis	Number of beats in waveform average for PWA		0.181961	1.01992e-28	http://biobank.ndph.ox.ac.uk/ukb/field.cgi?id=12679
singlemodal_vae_ecg_lead_V4_latent08_residual	Body composition by impedance	Arm fat mass (left)		0.181961	1.02005e-28	http://biobank.ndph.ox.ac.uk/ukb/field.cgi?id=23124
singlemodal_vae_ecg_lead_aVL_latent01_residual	Body composition by impedance	Arm fat percentage (left)		0.181955	1.02392e-28	http://biobank.ndph.ox.ac.uk/ukb/field.cgi?id=23123
singlemodal_vae_ecg_lead_V4_latent08_residual	Body composition by impedance	Body fat percentage		0.181935	1.03867e-28	http://biobank.ndph.ox.ac.uk/ukb/field.cgi?id=23099
multimodal_vae_ecg_ppg_multi_latent10_residual	Body composition by impedance	Weight		-0.181921	1.04836e-28	http://biobank.ndph.ox.ac.uk/ukb/field.cgi?id=23098
multimodal_vae_ecg_latent29_residual	Body composition by DXA	Trunk total mass		-0.181889	1.07259e-28	http://biobank.ndph.ox.ac.uk/ukb/field.cgi?id=23287
singlemodal_vae_ecg_lead_aVF_latent01_residual	Body composition by impedance	Body fat percentage		0.181871	1.08592e-28	http://biobank.ndph.ox.ac.uk/ukb/field.cgi?id=23099
singlemodal_vae_ecg_lead_aVF_latent01_residual	ECG at rest, 12-lead	QT interval		-0.181803	1.1383e-28	http://biobank.ndph.ox.ac.uk/ukb/field.cgi?id=22331
singlemodal_vae_ecg_lead_aVL_latent01_residual	Body composition by impedance	Leg fat mass (left)		0.181775	1.1608e-28	http://biobank.ndph.ox.ac.uk/ukb/field.cgi?id=23116
singlemodal_vae_ecg_lead_III_latent06_residual	Abdominal composition	Abdominal fat ratio		-0.181725	1.20174e-28	http://biobank.ndph.ox.ac.uk/ukb/field.cgi?id=22434
singlemodal_vae_ecg_lead_aVF_latent01_residual	Body composition by impedance	Arm fat percentage (right)		0.181542	1.36465e-28	http://biobank.ndph.ox.ac.uk/ukb/field.cgi?id=23119
singlemodal_vae_ecg_ppg_ppg_latent04_residual	Blood pressure	Pulse rate, automated reading		-0.181428	1.47738e-28	http://biobank.ndph.ox.ac.uk/ukb/field.cgi?id=102
singlemodal_vae_ecg_lead_aVL_latent01_residual	Body composition by impedance	Leg fat mass (right)		0.181216	1.71203e-28	http://biobank.ndph.ox.ac.uk/ukb/field.cgi?id=23112
singlemodal_vae_ecg_lead_III_latent05_residual	ECG at rest, 12-lead	Ventricular rate		0.181215	1.71312e-28	http://biobank.ndph.ox.ac.uk/ukb/field.cgi?id=12336
multimodal_vae_ecg_ppg_multi_latent10_residual	Body size measures	Waist circumference		-0.180946	2.06372e-28	http://biobank.ndph.ox.ac.uk/ukb/field.cgi?id=48
multimodal_vae_ecg_latent96_residual	Body composition by impedance	Body fat percentage		0.18092	2.10165e-28	http://biobank.ndph.ox.ac.uk/ukb/field.cgi?id=23099
multimodal_vae_ecg_latent96_residual	Body composition by impedance	Arm fat percentage (left)		0.180791	2.29719e-28	http://biobank.ndph.ox.ac.uk/ukb/field.cgi?id=23123
singlemodal_vae_ecg_lead_V2_latent07_residual	ECG at rest, 12-lead	QRS num		-0.180713	2.42422e-28	http://biobank.ndph.ox.ac.uk/ukb/field.cgi?id=22338
multimodal_vae_ecg_latent29_residual	Body composition by impedance	Arm fat mass (left)		-0.180707	2.43474e-28	http://biobank.ndph.ox.ac.uk/ukb/field.cgi?id=23124
singlemodal_vae_ecg_lead_aVL_latent01_residual	Body composition by impedance	Arm fat percentage (right)		0.180662	2.51149e-28	http://biobank.ndph.ox.ac.uk/ukb/field.cgi?id=23119
singlemodal_vae_ecg_lead_III_latent06_residual	Body composition by impedance	Leg fat mass (right)		-0.180627	2.57294e-28	http://biobank.ndph.ox.ac.uk/ukb/field.cgi?id=23112
multimodal_vae_ecg_ppg_multi_latent02_residual	Arterial stiffness	Pulse wave peak to peak time		0.180618	2.58927e-28	http://biobank.ndph.ox.ac.uk/ukb/field.cgi?id=4196
singlemodal_vae_ecg_lead_V3_latent05_residual	ECG at rest, 12-lead	QRS duration		0.180445	2.91842e-28	http://biobank.ndph.ox.ac.uk/ukb/field.cgi?id=12340
multimodal_vae_ecg_latent29_residual	Body composition by impedance	Body fat percentage		-0.180368	3.07766e-28	http://biobank.ndph.ox.ac.uk/ukb/field.cgi?id=23099
singlemodal_vae_ecg_lead_V3_latent08_residual	Body size measures	Weight		0.180353	3.10882e-28	http://biobank.ndph.ox.ac.uk/ukb/field.cgi?id=21002
singlemodal_vae_ecg_lead_aVL_latent01_residual	Body composition by impedance	Arm fat percentage (right)		0.180219	3.40975e-28	http://biobank.ndph.ox.ac.uk/ukb/field.cgi?id=23119
multimodal_vae_ecg_ppg_multi_latent10_residual	Body composition by impedance	Arm fat percentage (left)		-0.180128	3.63183e-28	http://biobank.ndph.ox.ac.uk/ukb/field.cgi?id=23123
multimodal_vae_ecg_latent96_residual	Body composition by impedance	Arm fat percentage (left)		0.180111	3.67447e-28	http://biobank.ndph.ox.ac.uk/ukb/field.cgi?id=23123
singlemodal_vae_ecg_lead_aVF_latent01_residual	ECG at rest, 12-lead	QRS num		0.180089	3.72888e-28	http://biobank.ndph.ox.ac.uk/ukb/field.cgi?id=22338
singlemodal_vae_ecg_lead_V5_latent03_residual	Body composition by impedance	Body mass index (BMI)		-0.179952	4.0985e-28	http://biobank.ndph.ox.ac.uk/ukb/field.cgi?id=23104
singlemodal_vae_ecg_lead_aVR_latent05_residual	ECG at rest, 12-lead	Number of automated diagnostic comments recorded during 12-lead ECG		0.179934	4.15004e-28	http://biobank.ndph.ox.ac.uk/ukb/field.cgi?id=12654
singlemodal_vae_ecg_lead_V3_latent08_residual	Body composition by DXA	Total mass		0.179814	4.50856e-28	http://biobank.ndph.ox.ac.uk/ukb/field.cgi?id=23283
singlemodal_vae_ecg_lead_III_latent02_residual	Body composition by impedance	Body fat percentage		-0.179746	4.72324e-28	http://biobank.ndph.ox.ac.uk/ukb/field.cgi?id=23099
multimodal_vae_ecg_latent29_residual	Abdominal composition	Visceral adipose tissue volume (VAT)		-0.179715	4.82547e-28	http://biobank.ndph.ox.ac.uk/ukb/field.cgi?id=22407
multimodal_vae_ecg_latent96_residual	Body composition by impedance	Arm fat percentage (right)		0.179634	5.10252e-28	http://biobank.ndph.ox.ac.uk/ukb/field.cgi?id=23119
singlemodal_vae_ecg_ppg_ecg_latent04_residual	Body composition by impedance	Whole body fat mass		0.179606	5.20008e-28	http://biobank.ndph.ox.ac.uk/ukb/field.cgi?id=23100
singlemodal_vae_ecg_lead_I_latent04_residual	Body composition by impedance	Whole body fat mass		0.179604	5.20786e-28	http://biobank.ndph.ox.ac.uk/ukb/field.cgi?id=23100
singlemodal_vae_ecg_lead_V3_latent06_residual	Arterial stiffness	Pulse rate		0.179435	5.84941e-28	http://biobank.ndph.ox.ac.uk/ukb/field.cgi?id=4194
multimodal_vae_ecg_latent95_residual	ECG at rest, 12-lead	PQ interval		-0.179397	6.002e-28	http://biobank.ndph.ox.ac.uk/ukb/field.cgi?id=22330
multimodal_vae_ecg_latent29_residual	Body composition by impedance	Leg fat mass (left)		-0.179357	6.16846e-28	http://biobank.ndph.ox.ac.uk/ukb/field.cgi?id=23116
singlemodal_vae_ecg_lead_III_latent06_residual	Body composition by impedance	Arm fat percentage (left)		-0.179334	6.26913e-28	http://biobank.ndph.ox.ac.uk/ukb/field.cgi?id=23123
multimodal_vae_ecg_ppg_multi_latent02_residual	Early life factors	Handedness (chirality/laterality)	Right-handed	-0.17922	6.77627e-28	http://biobank.ndph.ox.ac.uk/ukb/field.cgi?id=1707
singlemodal_vae_ecg_lead_V4_latent08_residual	Body composition by impedance	Arm fat mass (right)		0.179131	7.20251e-28	http://biobank.ndph.ox.ac.uk/ukb/field.cgi?id=23120
multimodal_vae_ecg_latent29_residual	Body composition by impedance	Arm fat mass (right)		-0.179109	7.3119e-28	http://biobank.ndph.ox.ac.uk/ukb/field.cgi?id=23120
singlemodal_vae_ecg_lead_II_latent05_residual	Blood pressure	Pulse rate (during blood-pressure measurement)		-0.179091	7.40252e-28	http://biobank.ndph.ox.ac.uk/ukb/field.cgi?id=95
singlemodal_vae_ecg_lead_V3_latent08_residual	ECG at rest, 12-lead	Ventricular rate		0.178993	7.91882e-28	http://biobank.ndph.ox.ac.uk/ukb/field.cgi?id=12336
multimodal_vae_ecg_ppg_multi_latent10_residual	Body composition by impedance	Leg fat mass (left)		-0.178977	8.00193e-28	http://biobank.ndph.ox.ac.uk/ukb/field.cgi?id=23116
singlemodal_vae_ecg_lead_III_latent06_residual	Body composition by impedance	Leg fat mass (left)		-0.17886	8.67256e-28	http://biobank.ndph.ox.ac.uk/ukb/field.cgi?id=23116
multimodal_vae_ecg_ppg_multi_latent10_residual	Body composition by DXA	Trunk total mass		-0.178735	9.4468e-28	http://biobank.ndph.ox.ac.uk/ukb/field.cgi?id=23287
singlemodal_vae_ecg_lead_aVF_latent06_residual	Body composition by impedance	Arm fat mass (left)		0.178722	9.52627e-28	http://biobank.ndph.ox.ac.uk/ukb/field.cgi?id=23124
multimodal_vae_ecg_latent46_residual	Blood pressure	Pulse rate, automated reading		0.17862	1.0219e-27	http://biobank.ndph.ox.ac.uk/ukb/field.cgi?id=102
singlemodal_vae_ecg_lead_III_latent02_residual	Abdominal composition	Abdominal fat ratio		-0.178595	1.03966e-27	http://biobank.ndph.ox.ac.uk/ukb/field.cgi?id=22434
singlemodal_vae_ecg_lead_aVL_latent01_residual	Body size measures	Weight		0.178537	1.08132e-27	http://biobank.ndph.ox.ac.uk/ukb/field.cgi?id=21002
singlemodal_vae_ecg_lead_aVL_latent01_residual	Body size measures	Hip circumference		0.178531	1.08551e-27	http://biobank.ndph.ox.ac.uk/ukb/field.cgi?id=49
multimodal_vae_ecg_ppg_multi_latent10_residual	Body composition by impedance	Leg fat mass (right)		-0.178412	1.17743e-27	http://biobank.ndph.ox.ac.uk/ukb/field.cgi?id=23112
singlemodal_vae_ecg_lead_aVL_latent01_residual	Body size measures	Weight		0.178412	1.17775e-27	http://biobank.ndph.ox.ac.uk/ukb/field.cgi?id=21002
singlemodal_vae_ecg_lead_V3_latent08_residual	Body composition by impedance	Weight		0.178206	1.35509e-27	http://biobank.ndph.ox.ac.uk/ukb/field.cgi?id=23098
singlemodal_vae_ecg_lead_aVL_latent01_residual	Body composition by impedance	Weight		0.17818	1.37933e-27	http://biobank.ndph.ox.ac.uk/ukb/field.cgi?id=23098
singlemodal_vae_ecg_lead_V3_latent08_residual	Body size measures	Weight (pre-imaging)		0.178128	1.42878e-27	http://biobank.ndph.ox.ac.uk/ukb/field.cgi?id=12143
singlemodal_vae_ecg_lead_aVR_latent01_residual	Blood pressure	Pulse rate (during blood-pressure measurement)		-0.177965	1.59699e-27	http://biobank.ndph.ox.ac.uk/ukb/field.cgi?id=95
singlemodal_vae_ecg_lead_V3_latent08_residual	Body composition by impedance	Leg fat mass (left)		0.177901	1.66743e-27	http://biobank.ndph.ox.ac.uk/ukb/field.cgi?id=23116
singlemodal_vae_ecg_lead_V2_latent07_residual	ECG at rest, 12-lead	QTC interval		-0.177841	1.73729e-27	http://biobank.ndph.ox.ac.uk/ukb/field.cgi?id=22332
singlemodal_vae_ecg_lead_V4_latent08_residual	Body size measures	Weight		0.177837	1.74147e-27	http://biobank.ndph.ox.ac.uk/ukb/field.cgi?id=21002
singlemodal_vae_ecg_lead_V2_latent07_residual	Arterial stiffness	Pulse rate		-0.177777	1.81401e-27	http://biobank.ndph.ox.ac.uk/ukb/field.cgi?id=4194
multimodal_vae_ecg_latent1_residual	ECG at rest, 12-lead	QRS duration		0.177758	1.83757e-27	http://biobank.ndph.ox.ac.uk/ukb/field.cgi?id=12340
multimodal_vae_ecg_ppg_multi_latent10_residual	Body composition by impedance	Arm fat percentage (right)		-0.177736	1.86579e-27	http://biobank.ndph.ox.ac.uk/ukb/field.cgi?id=23119
singlemodal_vae_ecg_lead_V3_latent08_residual	Body composition by impedance	Arm fat percentage (left)		0.177699	1.91356e-27	http://biobank.ndph.ox.ac.uk/ukb/field.cgi?id=23123
singlemodal_vae_ecg_lead_V6_latent05_residual	Body size measures	Weight		-0.177505	2.18332e-27	http://biobank.ndph.ox.ac.uk/ukb/field.cgi?id=21002
singlemodal_vae_ecg_lead_aVF_latent06_residual	Abdominal composition	Total abdominal adipose tissue index		0.177457	2.25494e-27	http://biobank.ndph.ox.ac.uk/ukb/field.cgi?id=22432
singlemodal_vae_ecg_lead_V5_latent03_residual	Body size measures	Body mass index (BMI)		-0.177411	2.32608e-27	http://biobank.ndph.ox.ac.uk/ukb/field.cgi?id=21001
multimodal_vae_ecg_ppg_multi_latent02_residual	Early life factors	Country of birth (UK/elsewhere)	England	-0.177354	2.41837e-27	http://biobank.ndph.ox.ac.uk/ukb/field.cgi?id=1647
singlemodal_vae_ecg_ppg_ppg_latent03_residual	Reception	UK Biobank assessment centre	Cheadle (imaging)	0.177287	2.53068e-27	http://biobank.ndph.ox.ac.uk/ukb/field.cgi?id=54
multimodal_vae_ecg_latent29_residual	Arterial stiffness	Position of pulse wave notch		-0.177046	2.97801e-27	http://biobank.ndph.ox.ac.uk/ukb/field.cgi?id=4199
singlemodal_vae_ecg_lead_aVF_latent03_residual	Pulse wave analysis	Heart rate during PWA		-0.177034	3.00323e-27	http://biobank.ndph.ox.ac.uk/ukb/field.cgi?id=12673
singlemodal_vae_ecg_lead_aVF_latent06_residual	Body composition by impedance	Trunk fat percentage		0.177029	3.01303e-27	http://biobank.ndph.ox.ac.uk/ukb/field.cgi?id=23127
singlemodal_vae_ecg_lead_III_latent02_residual	Body size measures	Waist circumference		-0.176872	3.35115e-27	http://biobank.ndph.ox.ac.uk/ukb/field.cgi?id=48
singlemodal_vae_ecg_lead_aVL_latent01_residual	Abdominal composition	Abdominal fat ratio		0.176871	3.35267e-27	http://biobank.ndph.ox.ac.uk/ukb/field.cgi?id=22434
singlemodal_vae_ecg_lead_aVL_latent01_residual	Body composition by impedance	Arm fat percentage (left)		0.176798	3.52225e-27	http://biobank.ndph.ox.ac.uk/ukb/field.cgi?id=23123
singlemodal_vae_ecg_lead_III_latent06_residual	Body composition by impedance	Arm fat percentage (right)		-0.176776	3.57521e-27	http://biobank.ndph.ox.ac.uk/ukb/field.cgi?id=23119
singlemodal_vae_ecg_ppg_ecg_latent04_residual	Body composition by impedance	Arm fat mass (right)		0.176675	3.82777e-27	http://biobank.ndph.ox.ac.uk/ukb/field.cgi?id=23120
singlemodal_vae_ecg_lead_I_latent04_residual	Body composition by impedance	Arm fat mass (right)		0.176674	3.83197e-27	http://biobank.ndph.ox.ac.uk/ukb/field.cgi?id=23120
multimodal_vae_ecg_ppg_multi_latent10_residual	Abdominal composition	Abdominal fat ratio		-0.176602	4.02224e-27	http://biobank.ndph.ox.ac.uk/ukb/field.cgi?id=22434
singlemodal_vae_ecg_lead_V6_latent01_residual	ECG at rest, 12-lead	PP interval		-0.176469	4.39813e-27	http://biobank.ndph.ox.ac.uk/ukb/field.cgi?id=22334
singlemodal_vae_ecg_lead_aVL_latent01_residual	Body composition by DXA	Trunk total mass		0.176448	4.46236e-27	http://biobank.ndph.ox.ac.uk/ukb/field.cgi?id=23287
singlemodal_vae_ecg_lead_aVR_latent06_residual	ECG at rest, 12-lead	QTC interval		0.176171	5.37714e-27	http://biobank.ndph.ox.ac.uk/ukb/field.cgi?id=22332
singlemodal_vae_ecg_lead_III_latent02_residual	Body composition by impedance	Arm fat percentage (left)		-0.175933	6.31006e-27	http://biobank.ndph.ox.ac.uk/ukb/field.cgi?id=23123
singlemodal_vae_ecg_lead_aVF_latent06_residual	Body size measures	Hip circumference		0.175852	6.66596e-27	http://biobank.ndph.ox.ac.uk/ukb/field.cgi?id=49
singlemodal_vae_ecg_lead_aVL_latent01_residual	Body size measures	Weight (pre-imaging)		0.175808	6.86406e-27	http://biobank.ndph.ox.ac.uk/ukb/field.cgi?id=12143
singlemodal_vae_ecg_lead_aVF_latent06_residual	Body size measures	Weight		0.175779	6.99872e-27	http://biobank.ndph.ox.ac.uk/ukb/field.cgi?id=21002
multimodal_vae_ecg_ppg_multi_latent10_residual	Body composition by DXA	Android total mass		-0.17566	7.58076e-27	http://biobank.ndph.ox.ac.uk/ukb/field.cgi?id=23248
singlemodal_vae_ecg_lead_aVL_latent01_residual	Body composition by impedance	Weight		0.175653	7.6178e-27	http://biobank.ndph.ox.ac.uk/ukb/field.cgi?id=23098
singlemodal_vae_ecg_lead_III_latent02_residual	Body composition by impedance	Body fat percentage		-0.175648	7.64291e-27	http://biobank.ndph.ox.ac.uk/ukb/field.cgi?id=23099
singlemodal_vae_ecg_ppg_ppg_latent03_residual	Early life factors	Part of a multiple birth	No	0.175622	7.77677e-27	http://biobank.ndph.ox.ac.uk/ukb/field.cgi?id=1777
multimodal_vae_ecg_latent29_residual	Body composition by impedance	Arm fat percentage (left)		-0.175607	7.85591e-27	http://biobank.ndph.ox.ac.uk/ukb/field.cgi?id=23123
singlemodal_vae_ecg_lead_V6_latent05_residual	Body composition by impedance	Weight		-0.175597	7.90769e-27	http://biobank.ndph.ox.ac.uk/ukb/field.cgi?id=23098
singlemodal_vae_ecg_lead_III_latent06_residual	Body composition by impedance	Body fat percentage		-0.175571	8.05006e-27	http://biobank.ndph.ox.ac.uk/ukb/field.cgi?id=23099
singlemodal_vae_ecg_lead_aVL_latent07_residual	Arterial stiffness	Pulse rate		0.175526	8.29154e-27	http://biobank.ndph.ox.ac.uk/ukb/field.cgi?id=4194
multimodal_vae_ecg_latent96_residual	Body composition by impedance	Body fat percentage		0.175482	8.54203e-27	http://biobank.ndph.ox.ac.uk/ukb/field.cgi?id=23099
singlemodal_vae_ecg_ppg_ppg_latent03_residual	Arterial stiffness	Absence of notch position in the pulse waveform	FALSE	-0.175426	8.86771e-27	http://biobank.ndph.ox.ac.uk/ukb/field.cgi?id=4204
singlemodal_vae_ecg_ppg_ppg_latent03_residual	T1 structural brain MRI	Scanner transverse (Y) brain position		-0.175117	1.09095e-26	http://biobank.ndph.ox.ac.uk/ukb/field.cgi?id=25757
singlemodal_vae_ecg_lead_aVL_latent04_residual	Body composition by impedance	Trunk fat mass		0.175102	1.10188e-26	http://biobank.ndph.ox.ac.uk/ukb/field.cgi?id=23128
singlemodal_vae_ecg_lead_aVL_latent07_residual	Blood pressure	Pulse rate (during blood-pressure measurement)		0.175076	1.1208e-26	http://biobank.ndph.ox.ac.uk/ukb/field.cgi?id=95
singlemodal_vae_ecg_lead_V1_latent03_residual	ECG at rest, 12-lead	RR interval		0.175051	1.13983e-26	http://biobank.ndph.ox.ac.uk/ukb/field.cgi?id=22333
singlemodal_vae_ecg_lead_V3_latent03_residual	ECG at rest, 12-lead	RR interval		0.174956	1.21492e-26	http://biobank.ndph.ox.ac.uk/ukb/field.cgi?id=22333
singlemodal_vae_ecg_lead_III_latent02_residual	Body composition by impedance	Arm fat percentage (right)		-0.17481	1.33927e-26	http://biobank.ndph.ox.ac.uk/ukb/field.cgi?id=23119
singlemodal_vae_ecg_lead_V6_latent07_residual	ECG at rest, 12-lead	QRS num		-0.174763	1.38214e-26	http://biobank.ndph.ox.ac.uk/ukb/field.cgi?id=22338
singlemodal_vae_ecg_lead_V4_latent08_residual	Body size measures	Weight (pre-imaging)		0.174694	1.44671e-26	http://biobank.ndph.ox.ac.uk/ukb/field.cgi?id=12143
multimodal_vae_ecg_latent96_residual	Abdominal composition	Visceral adipose tissue volume (VAT)		0.174589	1.55183e-26	http://biobank.ndph.ox.ac.uk/ukb/field.cgi?id=22407
singlemodal_vae_ecg_ppg_ecg_latent04_residual	Body composition by impedance	Arm fat mass (left)		0.174429	1.72642e-26	http://biobank.ndph.ox.ac.uk/ukb/field.cgi?id=23124
singlemodal_vae_ecg_lead_I_latent04_residual	Body composition by impedance	Arm fat mass (left)		0.174428	1.72814e-26	http://biobank.ndph.ox.ac.uk/ukb/field.cgi?id=23124
singlemodal_vae_ecg_lead_aVL_latent04_residual	Body size measures	Waist circumference		0.173952	2.37147e-26	http://biobank.ndph.ox.ac.uk/ukb/field.cgi?id=48
singlemodal_vae_ecg_lead_aVF_latent06_residual	Body size measures	Weight		0.173826	2.57928e-26	http://biobank.ndph.ox.ac.uk/ukb/field.cgi?id=21002
singlemodal_vae_ecg_lead_aVF_latent06_residual	Body composition by impedance	Weight		0.173519	3.16035e-26	http://biobank.ndph.ox.ac.uk/ukb/field.cgi?id=23098
singlemodal_vae_ecg_lead_V6_latent01_residual	Pulse wave analysis	Heart rate during PWA		0.173489	3.22426e-26	http://biobank.ndph.ox.ac.uk/ukb/field.cgi?id=12673
singlemodal_vae_ecg_lead_aVL_latent01_residual	Body composition by impedance	Body fat percentage		0.17335	3.53636e-26	http://biobank.ndph.ox.ac.uk/ukb/field.cgi?id=23099
multimodal_vae_ecg_latent29_residual	Body composition by impedance	Arm fat percentage (right)		-0.173306	3.63915e-26	http://biobank.ndph.ox.ac.uk/ukb/field.cgi?id=23119
singlemodal_vae_ecg_lead_V3_latent06_residual	Blood pressure	Pulse rate, automated reading		0.173285	3.69063e-26	http://biobank.ndph.ox.ac.uk/ukb/field.cgi?id=102
singlemodal_vae_ecg_lead_V3_latent08_residual	Body composition by impedance	Arm fat percentage (right)		0.173235	3.81517e-26	http://biobank.ndph.ox.ac.uk/ukb/field.cgi?id=23119
multimodal_vae_ecg_ppg_multi_latent11_residual	ECG at rest, 12-lead	PQ interval		0.17319	3.92919e-26	http://biobank.ndph.ox.ac.uk/ukb/field.cgi?id=22330
singlemodal_vae_ecg_lead_V4_latent08_residual	Body composition by impedance	Weight		0.17317	3.98358e-26	http://biobank.ndph.ox.ac.uk/ukb/field.cgi?id=23098
multimodal_vae_ecg_ppg_multi_latent02_residual	Bone-densitometry of heel	Fractured heel (left)	no	-0.173123	4.10675e-26	http://biobank.ndph.ox.ac.uk/ukb/field.cgi?id=4093
singlemodal_vae_ecg_lead_III_latent02_residual	Body size measures	Hip circumference		-0.173097	4.17882e-26	http://biobank.ndph.ox.ac.uk/ukb/field.cgi?id=49
singlemodal_vae_ecg_lead_III_latent02_residual	Body composition by DXA	Trunk total mass		-0.173093	4.19016e-26	http://biobank.ndph.ox.ac.uk/ukb/field.cgi?id=23287
singlemodal_vae_ecg_lead_V3_latent06_residual	Left ventricular size and function	LV stroke volume		-0.172845	4.93613e-26	http://biobank.ndph.ox.ac.uk/ukb/field.cgi?id=22423
singlemodal_vae_ecg_lead_aVF_latent06_residual	Body composition by impedance	Trunk fat percentage		0.172721	5.35631e-26	http://biobank.ndph.ox.ac.uk/ukb/field.cgi?id=23127
singlemodal_vae_ecg_lead_V6_latent03_residual	Body composition by impedance	Body mass index (BMI)		0.172682	5.49691e-26	http://biobank.ndph.ox.ac.uk/ukb/field.cgi?id=23104
singlemodal_vae_ecg_lead_aVF_latent01_residual	Blood pressure	Pulse rate, automated reading		0.172561	5.95117e-26	http://biobank.ndph.ox.ac.uk/ukb/field.cgi?id=102
singlemodal_vae_ecg_lead_aVR_latent01_residual	Left ventricular size and function	LV stroke volume		0.172455	6.38485e-26	http://biobank.ndph.ox.ac.uk/ukb/field.cgi?id=22423
singlemodal_vae_ecg_lead_aVF_latent06_residual	Body composition by DXA	Trunk total mass		0.172415	6.55142e-26	http://biobank.ndph.ox.ac.uk/ukb/field.cgi?id=23287
singlemodal_vae_ecg_lead_aVL_latent01_residual	Body composition by DXA	Android total mass		0.172377	6.71764e-26	http://biobank.ndph.ox.ac.uk/ukb/field.cgi?id=23248
multimodal_vae_ecg_ppg_multi_latent10_residual	Body composition by DXA	Total mass		-0.172262	7.24878e-26	http://biobank.ndph.ox.ac.uk/ukb/field.cgi?id=23283
multimodal_vae_ecg_ppg_multi_latent10_residual	Body size measures	Hip circumference		-0.172209	7.50444e-26	http://biobank.ndph.ox.ac.uk/ukb/field.cgi?id=49
singlemodal_vae_ecg_ppg_ecg_latent01_residual	Blood pressure	Pulse rate, automated reading		0.172175	7.67451e-26	http://biobank.ndph.ox.ac.uk/ukb/field.cgi?id=102
singlemodal_vae_ecg_lead_I_latent01_residual	Blood pressure	Pulse rate, automated reading		0.172173	7.68197e-26	http://biobank.ndph.ox.ac.uk/ukb/field.cgi?id=102
singlemodal_vae_ecg_lead_V5_latent01_residual	Body composition by impedance	Body mass index (BMI)		0.171984	8.70027e-26	http://biobank.ndph.ox.ac.uk/ukb/field.cgi?id=23104
singlemodal_vae_ecg_lead_aVF_latent03_residual	Left ventricular size and function	Average heart rate		-0.171889	9.25942e-26	http://biobank.ndph.ox.ac.uk/ukb/field.cgi?id=22426
singlemodal_vae_ecg_lead_V3_latent03_residual	ECG at rest, 12-lead	QRS num		-0.171877	9.33132e-26	http://biobank.ndph.ox.ac.uk/ukb/field.cgi?id=22338
singlemodal_vae_ecg_ppg_ppg_latent03_residual	Blood pressure	Pulse rate, automated reading		0.171736	1.02373e-25	http://biobank.ndph.ox.ac.uk/ukb/field.cgi?id=102
singlemodal_vae_ecg_lead_V5_latent08_residual	Arterial stiffness	Position of the shoulder on the pulse waveform		-0.171631	1.09631e-25	http://biobank.ndph.ox.ac.uk/ukb/field.cgi?id=4200
singlemodal_vae_ecg_lead_V4_latent08_residual	Body composition by impedance	Trunk fat percentage		0.171525	1.17502e-25	http://biobank.ndph.ox.ac.uk/ukb/field.cgi?id=23127
singlemodal_vae_ecg_lead_aVF_latent01_residual	Body composition by impedance	Arm fat percentage (left)		0.171505	1.19074e-25	http://biobank.ndph.ox.ac.uk/ukb/field.cgi?id=23123
singlemodal_vae_ecg_lead_V5_latent01_residual	Body size measures	Body mass index (BMI)		0.171395	1.27955e-25	http://biobank.ndph.ox.ac.uk/ukb/field.cgi?id=21001
multimodal_vae_ecg_latent46_residual	ECG at rest, 12-lead	PP interval		-0.171373	1.2981e-25	http://biobank.ndph.ox.ac.uk/ukb/field.cgi?id=22334
singlemodal_vae_ecg_lead_V4_latent08_residual	Body composition by impedance	Leg fat mass (right)		0.171322	1.34263e-25	http://biobank.ndph.ox.ac.uk/ukb/field.cgi?id=23112
singlemodal_vae_ecg_ppg_ppg_latent03_residual	Arterial stiffness	Pulse wave peak to peak time		-0.171169	1.48326e-25	http://biobank.ndph.ox.ac.uk/ukb/field.cgi?id=4196
singlemodal_vae_ecg_lead_V4_latent08_residual	Body composition by DXA	Total mass		0.171142	1.50966e-25	http://biobank.ndph.ox.ac.uk/ukb/field.cgi?id=23283
multimodal_vae_ecg_latent14_residual	ECG at rest, 12-lead	T axis		0.170979	1.67888e-25	http://biobank.ndph.ox.ac.uk/ukb/field.cgi?id=22337
singlemodal_vae_ecg_lead_V4_latent02_residual	ECG at rest, 12-lead	Ventricular rate		-0.17087	1.8028e-25	http://biobank.ndph.ox.ac.uk/ukb/field.cgi?id=12336
multimodal_vae_ecg_latent46_residual	Arterial stiffness	Pulse rate		0.170814	1.87043e-25	http://biobank.ndph.ox.ac.uk/ukb/field.cgi?id=4194
singlemodal_vae_ecg_lead_V6_latent03_residual	Body size measures	Body mass index (BMI)		0.170787	1.90388e-25	http://biobank.ndph.ox.ac.uk/ukb/field.cgi?id=21001
singlemodal_vae_ecg_lead_III_latent06_residual	ECG at rest, 12-lead	Number of automated diagnostic comments recorded during 12-lead ECG		-0.170594	2.15878e-25	http://biobank.ndph.ox.ac.uk/ukb/field.cgi?id=12654
multimodal_vae_ecg_latent29_residual	Body composition by impedance	Weight		-0.170512	2.27611e-25	http://biobank.ndph.ox.ac.uk/ukb/field.cgi?id=23098
singlemodal_vae_ecg_lead_III_latent02_residual	Body composition by DXA	Android total mass		-0.17051	2.27932e-25	http://biobank.ndph.ox.ac.uk/ukb/field.cgi?id=23248
singlemodal_vae_ecg_lead_III_latent02_residual	Body size measures	Hip circumference		-0.170472	2.33716e-25	http://biobank.ndph.ox.ac.uk/ukb/field.cgi?id=49
singlemodal_vae_ecg_lead_V5_latent01_residual	ECG at rest, 12-lead	R axis		-0.170424	2.41146e-25	http://biobank.ndph.ox.ac.uk/ukb/field.cgi?id=22336
multimodal_vae_ecg_latent35_residual	T1 structural brain MRI	Scanner longitudinal (Z) brain position		0.17036	2.51344e-25	http://biobank.ndph.ox.ac.uk/ukb/field.cgi?id=25758
singlemodal_vae_ecg_ppg_ppg_latent02_residual	Blood pressure	Pulse rate (during blood-pressure measurement)		0.170247	2.70535e-25	http://biobank.ndph.ox.ac.uk/ukb/field.cgi?id=95
singlemodal_vae_ecg_lead_I_latent04_residual	Abdominal composition	Total abdominal adipose tissue index		0.170145	2.88974e-25	http://biobank.ndph.ox.ac.uk/ukb/field.cgi?id=22432
singlemodal_vae_ecg_ppg_ecg_latent04_residual	Abdominal composition	Total abdominal adipose tissue index		0.170145	2.88977e-25	http://biobank.ndph.ox.ac.uk/ukb/field.cgi?id=22432
singlemodal_vae_ecg_lead_V3_latent08_residual	Body composition by impedance	Leg fat mass (right)		0.170031	3.1115e-25	http://biobank.ndph.ox.ac.uk/ukb/field.cgi?id=23112
singlemodal_vae_ecg_lead_aVF_latent06_residual	Body size measures	Hip circumference		0.170006	3.16318e-25	http://biobank.ndph.ox.ac.uk/ukb/field.cgi?id=49
multimodal_vae_ecg_ppg_multi_latent12_residual	Blood pressure	Systolic blood pressure, automated reading		-0.169866	3.46354e-25	http://biobank.ndph.ox.ac.uk/ukb/field.cgi?id=4080
singlemodal_vae_ecg_lead_aVF_latent06_residual	Abdominal composition	Total trunk fat volume		0.169793	3.63011e-25	http://biobank.ndph.ox.ac.uk/ukb/field.cgi?id=22410
singlemodal_vae_ecg_lead_aVF_latent01_residual	Body composition by impedance	Arm fat percentage (right)		0.16962	4.06197e-25	http://biobank.ndph.ox.ac.uk/ukb/field.cgi?id=23119
multimodal_vae_ecg_latent29_residual	Body size measures	Weight		-0.169614	4.07803e-25	http://biobank.ndph.ox.ac.uk/ukb/field.cgi?id=21002
singlemodal_vae_ecg_lead_V2_latent01_residual	ECG at rest, 12-lead	QRS duration		-0.169568	4.20133e-25	http://biobank.ndph.ox.ac.uk/ukb/field.cgi?id=12340
singlemodal_vae_ecg_ppg_ecg_latent04_residual	Body composition by impedance	Arm fat percentage (right)		0.169539	4.28002e-25	http://biobank.ndph.ox.ac.uk/ukb/field.cgi?id=23119
singlemodal_vae_ecg_lead_I_latent04_residual	Body composition by impedance	Arm fat percentage (right)		0.169538	4.28339e-25	http://biobank.ndph.ox.ac.uk/ukb/field.cgi?id=23119
singlemodal_vae_ecg_lead_III_latent06_residual	Abdominal composition	Visceral adipose tissue volume (VAT)		-0.169525	4.31755e-25	http://biobank.ndph.ox.ac.uk/ukb/field.cgi?id=22407
singlemodal_vae_ecg_lead_aVL_latent04_residual	Body composition by impedance	Arm fat mass (right)		0.169144	5.52528e-25	http://biobank.ndph.ox.ac.uk/ukb/field.cgi?id=23120
singlemodal_vae_ecg_lead_III_latent02_residual	Body composition by impedance	Arm fat percentage (left)		-0.16899	6.10028e-25	http://biobank.ndph.ox.ac.uk/ukb/field.cgi?id=23123
singlemodal_vae_ecg_lead_aVF_latent01_residual	Body composition by DXA	Android total mass		0.168954	6.24305e-25	http://biobank.ndph.ox.ac.uk/ukb/field.cgi?id=23248
multimodal_vae_ecg_latent29_residual	Body size measures	Waist circumference		-0.168708	7.31554e-25	http://biobank.ndph.ox.ac.uk/ukb/field.cgi?id=48
singlemodal_vae_ecg_lead_V3_latent03_residual	ECG at rest, 12-lead	PP interval		0.168612	7.78357e-25	http://biobank.ndph.ox.ac.uk/ukb/field.cgi?id=22334
multimodal_vae_ecg_ppg_multi_latent04_residual	Blood pressure	Pulse rate (during blood-pressure measurement)		-0.168433	8.72757e-25	http://biobank.ndph.ox.ac.uk/ukb/field.cgi?id=95
singlemodal_vae_ecg_lead_II_latent05_residual	Blood pressure	Pulse rate, automated reading		-0.16822	1.00113e-24	http://biobank.ndph.ox.ac.uk/ukb/field.cgi?id=102
singlemodal_vae_ecg_lead_V4_latent08_residual	Body composition by impedance	Arm fat percentage (left)		0.168216	1.00366e-24	http://biobank.ndph.ox.ac.uk/ukb/field.cgi?id=23123
singlemodal_vae_ecg_lead_aVF_latent06_residual	Body composition by DXA	Android total mass		0.168191	1.01962e-24	http://biobank.ndph.ox.ac.uk/ukb/field.cgi?id=23248
singlemodal_vae_ecg_lead_III_latent02_residual	Body size measures	Weight		-0.168185	1.02377e-24	http://biobank.ndph.ox.ac.uk/ukb/field.cgi?id=21002
singlemodal_vae_ecg_ppg_ppg_latent01_residual	ECG at rest, 12-lead	QT interval		0.168177	1.02908e-24	http://biobank.ndph.ox.ac.uk/ukb/field.cgi?id=22331
singlemodal_vae_ecg_lead_aVF_latent06_residual	Body size measures	Weight (pre-imaging)		0.168015	1.1413e-24	http://biobank.ndph.ox.ac.uk/ukb/field.cgi?id=12143
singlemodal_vae_ecg_lead_II_latent05_residual	Blood pressure	Diastolic blood pressure, automated reading		-0.167895	1.23277e-24	http://biobank.ndph.ox.ac.uk/ukb/field.cgi?id=4079
multimodal_vae_ecg_latent29_residual	Body size measures	Weight (pre-imaging)		-0.167893	1.23442e-24	http://biobank.ndph.ox.ac.uk/ukb/field.cgi?id=12143
singlemodal_vae_ecg_lead_aVL_latent04_residual	Body composition by impedance	Arm fat mass (left)		0.167767	1.33804e-24	http://biobank.ndph.ox.ac.uk/ukb/field.cgi?id=23124
singlemodal_vae_ecg_lead_III_latent06_residual	Body composition by DXA	Legs total mass		-0.167709	1.38868e-24	http://biobank.ndph.ox.ac.uk/ukb/field.cgi?id=23277
singlemodal_vae_ecg_lead_III_latent02_residual	Body size measures	Weight (pre-imaging)		-0.167706	1.39074e-24	http://biobank.ndph.ox.ac.uk/ukb/field.cgi?id=12143
singlemodal_vae_ecg_ppg_ppg_latent02_residual	Arterial stiffness	Absence of notch position in the pulse waveform	FALSE	0.167675	1.41874e-24	http://biobank.ndph.ox.ac.uk/ukb/field.cgi?id=4204
singlemodal_vae_ecg_lead_II_latent02_residual	Body size measures	Body mass index (BMI)		-0.167671	1.42257e-24	http://biobank.ndph.ox.ac.uk/ukb/field.cgi?id=21001
singlemodal_vae_ecg_lead_aVF_latent01_residual	Body size measures	Hip circumference		0.167474	1.61307e-24	http://biobank.ndph.ox.ac.uk/ukb/field.cgi?id=49
singlemodal_vae_ecg_lead_II_latent05_residual	Blood pressure	Diastolic blood pressure, automated reading		-0.167464	1.62375e-24	http://biobank.ndph.ox.ac.uk/ukb/field.cgi?id=4079
singlemodal_vae_ecg_ppg_ppg_latent03_residual	Ethnicity	Ethnic background	British	0.16734	1.75753e-24	http://biobank.ndph.ox.ac.uk/ukb/field.cgi?id=21000
singlemodal_vae_ecg_lead_V5_latent07_residual	ECG at rest, 12-lead	Number of automated diagnostic comments recorded during 12-lead ECG		0.167329	1.76975e-24	http://biobank.ndph.ox.ac.uk/ukb/field.cgi?id=12654
singlemodal_vae_ecg_lead_V4_latent08_residual	Body composition by impedance	Leg fat mass (left)		0.167326	1.77279e-24	http://biobank.ndph.ox.ac.uk/ukb/field.cgi?id=23116
singlemodal_vae_ecg_lead_I_latent02_residual	Arterial stiffness	Position of the shoulder on the pulse waveform		0.167315	1.78536e-24	http://biobank.ndph.ox.ac.uk/ukb/field.cgi?id=4200
singlemodal_vae_ecg_ppg_ecg_latent02_residual	Arterial stiffness	Position of the shoulder on the pulse waveform		0.167314	1.78713e-24	http://biobank.ndph.ox.ac.uk/ukb/field.cgi?id=4200
multimodal_vae_ecg_ppg_multi_latent08_residual	Arterial stiffness	Pulse rate		-0.167106	2.03977e-24	http://biobank.ndph.ox.ac.uk/ukb/field.cgi?id=4194
singlemodal_vae_ecg_lead_aVF_latent07_residual	Body size measures	Body mass index (BMI)		0.167007	2.17346e-24	http://biobank.ndph.ox.ac.uk/ukb/field.cgi?id=21001
multimodal_vae_ecg_ppg_multi_latent10_residual	Abdominal composition	Abdominal subcutaneous adipose tissue volume (ASAT)		-0.166998	2.18558e-24	http://biobank.ndph.ox.ac.uk/ukb/field.cgi?id=22408
singlemodal_vae_ecg_lead_aVF_latent01_residual	Pulse wave analysis	Number of beats in waveform average for PWA		0.166762	2.53935e-24	http://biobank.ndph.ox.ac.uk/ukb/field.cgi?id=12679
singlemodal_vae_ecg_lead_V5_latent07_residual	ECG at rest, 12-lead	QRS duration		0.166762	2.53978e-24	http://biobank.ndph.ox.ac.uk/ukb/field.cgi?id=12340
singlemodal_vae_ecg_ppg_ecg_latent04_residual	Body composition by impedance	Arm fat percentage (left)		0.166752	2.5555e-24	http://biobank.ndph.ox.ac.uk/ukb/field.cgi?id=23123
singlemodal_vae_ecg_lead_I_latent04_residual	Body composition by impedance	Arm fat percentage (left)		0.166751	2.5571e-24	http://biobank.ndph.ox.ac.uk/ukb/field.cgi?id=23123
singlemodal_vae_ecg_lead_V3_latent07_residual	ECG at rest, 12-lead	QRS num		0.166745	2.56745e-24	http://biobank.ndph.ox.ac.uk/ukb/field.cgi?id=22338
singlemodal_vae_ecg_ppg_ecg_latent04_residual	Body size measures	Waist circumference		0.166648	2.7309e-24	http://biobank.ndph.ox.ac.uk/ukb/field.cgi?id=48
singlemodal_vae_ecg_lead_I_latent04_residual	Body size measures	Waist circumference		0.166645	2.73592e-24	http://biobank.ndph.ox.ac.uk/ukb/field.cgi?id=48
singlemodal_vae_ecg_lead_II_latent05_residual	Body composition by impedance	Body mass index (BMI)		-0.166496	3.00744e-24	http://biobank.ndph.ox.ac.uk/ukb/field.cgi?id=23104
singlemodal_vae_ecg_lead_V3_latent08_residual	Body size measures	Hip circumference		0.166331	3.34002e-24	http://biobank.ndph.ox.ac.uk/ukb/field.cgi?id=49
singlemodal_vae_ecg_lead_V3_latent08_residual	Body composition by impedance	Leg fat mass (left)		0.166088	3.89455e-24	http://biobank.ndph.ox.ac.uk/ukb/field.cgi?id=23116
singlemodal_vae_ecg_lead_II_latent05_residual	Body size measures	Body mass index (BMI)		-0.166082	3.90917e-24	http://biobank.ndph.ox.ac.uk/ukb/field.cgi?id=21001
multimodal_vae_ecg_ppg_multi_latent08_residual	Blood pressure	Pulse rate, automated reading		-0.16606	3.9648e-24	http://biobank.ndph.ox.ac.uk/ukb/field.cgi?id=102
singlemodal_vae_ecg_lead_V4_latent07_residual	Body composition by impedance	Body mass index (BMI)		-0.16602	4.06546e-24	http://biobank.ndph.ox.ac.uk/ukb/field.cgi?id=23104
singlemodal_vae_ecg_lead_aVF_latent06_residual	Body composition by impedance	Weight		0.166005	4.10377e-24	http://biobank.ndph.ox.ac.uk/ukb/field.cgi?id=23098
singlemodal_vae_ecg_lead_III_latent02_residual	Body composition by impedance	Arm fat percentage (right)		-0.165952	4.24596e-24	http://biobank.ndph.ox.ac.uk/ukb/field.cgi?id=23119
singlemodal_vae_ecg_lead_V5_latent01_residual	Body size measures	Body mass index (BMI)		0.165439	5.8678e-24	http://biobank.ndph.ox.ac.uk/ukb/field.cgi?id=21001
multimodal_vae_ecg_latent29_residual	Body composition by impedance	Body fat percentage		-0.165429	5.90593e-24	http://biobank.ndph.ox.ac.uk/ukb/field.cgi?id=23099
multimodal_vae_ecg_latent29_residual	Body composition by DXA	Total mass		-0.165426	5.91558e-24	http://biobank.ndph.ox.ac.uk/ukb/field.cgi?id=23283
multimodal_vae_ecg_latent29_residual	Body composition by impedance	Leg fat mass (right)		-0.16542	5.93817e-24	http://biobank.ndph.ox.ac.uk/ukb/field.cgi?id=23112
multimodal_vae_ecg_latent35_residual	T1 structural brain MRI	Scanner table position		-0.165375	6.11201e-24	http://biobank.ndph.ox.ac.uk/ukb/field.cgi?id=25759
singlemodal_vae_ecg_lead_aVL_latent01_residual	Body composition by DXA	Total mass		0.165258	6.57823e-24	http://biobank.ndph.ox.ac.uk/ukb/field.cgi?id=23283
singlemodal_vae_ecg_lead_V6_latent01_residual	Left ventricular size and function	Average heart rate		0.165252	6.60174e-24	http://biobank.ndph.ox.ac.uk/ukb/field.cgi?id=22426
singlemodal_vae_ecg_ppg_ecg_latent04_residual	Abdominal composition	Total trunk fat volume		0.165161	6.99366e-24	http://biobank.ndph.ox.ac.uk/ukb/field.cgi?id=22410
singlemodal_vae_ecg_lead_I_latent04_residual	Abdominal composition	Total trunk fat volume		0.16516	6.99673e-24	http://biobank.ndph.ox.ac.uk/ukb/field.cgi?id=22410
singlemodal_vae_ecg_lead_III_latent02_residual	Body composition by impedance	Weight		-0.165031	7.58953e-24	http://biobank.ndph.ox.ac.uk/ukb/field.cgi?id=23098
singlemodal_vae_ecg_lead_V2_latent07_residual	ECG at rest, 12-lead	RR interval		0.164952	7.97384e-24	http://biobank.ndph.ox.ac.uk/ukb/field.cgi?id=22333
singlemodal_vae_ecg_lead_V3_latent08_residual	Body composition by impedance	Body fat percentage		0.164896	8.26041e-24	http://biobank.ndph.ox.ac.uk/ukb/field.cgi?id=23099
singlemodal_vae_ecg_lead_aVF_latent06_residual	Body composition by impedance	Leg fat mass (right)		0.164842	8.54601e-24	http://biobank.ndph.ox.ac.uk/ukb/field.cgi?id=23112
singlemodal_vae_ecg_lead_V6_latent04_residual	Arterial stiffness	Position of the shoulder on the pulse waveform		-0.164803	8.75716e-24	http://biobank.ndph.ox.ac.uk/ukb/field.cgi?id=4200
multimodal_vae_ecg_latent7_residual	ECG at rest, 12-lead	Ventricular rate		0.164773	8.92556e-24	http://biobank.ndph.ox.ac.uk/ukb/field.cgi?id=12336
singlemodal_vae_ecg_lead_V3_latent02_residual	ECG at rest, 12-lead	Ventricular rate		-0.164679	9.46508e-24	http://biobank.ndph.ox.ac.uk/ukb/field.cgi?id=12336
multimodal_vae_ecg_latent35_residual	Early life factors	Handedness (chirality/laterality)	Right-handed	0.164667	9.5394e-24	http://biobank.ndph.ox.ac.uk/ukb/field.cgi?id=1707
singlemodal_vae_ecg_lead_aVL_latent04_residual	Body composition by impedance	Whole body fat mass		0.164636	9.72276e-24	http://biobank.ndph.ox.ac.uk/ukb/field.cgi?id=23100
singlemodal_vae_ecg_lead_aVL_latent04_residual	Body composition by impedance	Trunk fat percentage		0.1645	1.0592e-23	http://biobank.ndph.ox.ac.uk/ukb/field.cgi?id=23127
multimodal_vae_ecg_ppg_multi_latent02_residual	Bone-densitometry of heel	Heel ultrasound method (right)	Direct entry	-0.164448	1.09413e-23	http://biobank.ndph.ox.ac.uk/ukb/field.cgi?id=4095
singlemodal_vae_ecg_lead_V1_latent03_residual	ECG at rest, 12-lead	Ventricular rate		-0.164422	1.11208e-23	http://biobank.ndph.ox.ac.uk/ukb/field.cgi?id=12336
multimodal_vae_ecg_latent96_residual	Body composition by DXA	Arms total mass		0.164398	1.12868e-23	http://biobank.ndph.ox.ac.uk/ukb/field.cgi?id=23260
multimodal_vae_ecg_ppg_multi_latent02_residual	Bone-densitometry of heel	Fractured heel (right)	no	-0.164253	1.23631e-23	http://biobank.ndph.ox.ac.uk/ukb/field.cgi?id=4096
singlemodal_vae_ecg_lead_aVF_latent06_residual	Abdominal composition	Abdominal fat ratio		0.16402	1.42996e-23	http://biobank.ndph.ox.ac.uk/ukb/field.cgi?id=22434
singlemodal_vae_ecg_ppg_ecg_latent07_residual	Body composition by impedance	Trunk fat mass		0.163968	1.47788e-23	http://biobank.ndph.ox.ac.uk/ukb/field.cgi?id=23128
singlemodal_vae_ecg_lead_I_latent07_residual	Body composition by impedance	Trunk fat mass		0.163967	1.47855e-23	http://biobank.ndph.ox.ac.uk/ukb/field.cgi?id=23128
singlemodal_vae_ecg_lead_III_latent02_residual	Body size measures	Weight		-0.163953	1.49159e-23	http://biobank.ndph.ox.ac.uk/ukb/field.cgi?id=21002
multimodal_vae_ecg_latent75_residual	Summary Diagnoses	Diagnoses - main ICD10	M19.93 Arthrosis, unspecified (Forearm)	-0.163727	1.71737e-23	http://biobank.ndph.ox.ac.uk/ukb/field.cgi?id=41202
multimodal_vae_ecg_latent75_residual	Summary Diagnoses	Diagnoses - ICD10	M19.93 Arthrosis, unspecified (Forearm)	-0.163727	1.71737e-23	http://biobank.ndph.ox.ac.uk/ukb/field.cgi?id=41270
multimodal_vae_ecg_latent75_residual	Summary Operations	Operative procedures - main OPCS4	W06.9 Unspecified total excision of bone	-0.163727	1.71737e-23	http://biobank.ndph.ox.ac.uk/ukb/field.cgi?id=41200
multimodal_vae_ecg_latent75_residual	Summary Operations	Operative procedures - OPCS4	W06.9 Unspecified total excision of bone	-0.163727	1.71737e-23	http://biobank.ndph.ox.ac.uk/ukb/field.cgi?id=41272
multimodal_vae_ecg_latent75_residual	Summary Operations	Operative procedures - OPCS4	O27.1 Extra-articular ligament reconstruction for stabilisation of joint	-0.163727	1.71737e-23	http://biobank.ndph.ox.ac.uk/ukb/field.cgi?id=41272
multimodal_vae_ecg_latent75_residual	Summary Operations	Operative procedures - secondary OPCS4	O27.1 Extra-articular ligament reconstruction for stabilisation of joint	-0.163727	1.71737e-23	http://biobank.ndph.ox.ac.uk/ukb/field.cgi?id=41210
multimodal_vae_ecg_ppg_multi_latent10_residual	Spirometry	FEV1/ FVC ratio Z-score		0.1637	1.74634e-23	http://biobank.ndph.ox.ac.uk/ukb/field.cgi?id=20258
singlemodal_vae_ecg_lead_III_latent06_residual	Blood pressure	Diastolic blood pressure, automated reading		-0.163655	1.79618e-23	http://biobank.ndph.ox.ac.uk/ukb/field.cgi?id=4079
singlemodal_vae_ecg_lead_aVF_latent01_residual	Body size measures	Hip circumference		0.163619	1.83688e-23	http://biobank.ndph.ox.ac.uk/ukb/field.cgi?id=49
multimodal_vae_ecg_ppg_multi_latent10_residual	Body size measures	Weight		-0.163607	1.85045e-23	http://biobank.ndph.ox.ac.uk/ukb/field.cgi?id=21002
singlemodal_vae_ecg_lead_V4_latent08_residual	Body composition by impedance	Arm fat percentage (right)		0.163591	1.86906e-23	http://biobank.ndph.ox.ac.uk/ukb/field.cgi?id=23119
singlemodal_vae_ecg_ppg_ppg_latent03_residual	Bone-densitometry of heel	Fractured heel (left)	no	0.163424	2.07367e-23	http://biobank.ndph.ox.ac.uk/ukb/field.cgi?id=4093
multimodal_vae_ecg_ppg_multi_latent02_residual	Bone-densitometry of heel	Heel ultrasound method (left)	Direct entry	-0.163332	2.19589e-23	http://biobank.ndph.ox.ac.uk/ukb/field.cgi?id=4092
singlemodal_vae_ecg_lead_V4_latent05_residual	Blood pressure	Pulse rate (during blood-pressure measurement)		-0.16332	2.2135e-23	http://biobank.ndph.ox.ac.uk/ukb/field.cgi?id=95
singlemodal_vae_ecg_lead_V6_latent05_residual	Body composition by impedance	Trunk fat mass		-0.163297	2.24431e-23	http://biobank.ndph.ox.ac.uk/ukb/field.cgi?id=23128
singlemodal_vae_ecg_lead_aVF_latent01_residual	Body composition by DXA	Trunk total mass		0.163254	2.30527e-23	http://biobank.ndph.ox.ac.uk/ukb/field.cgi?id=23287
multimodal_vae_ecg_ppg_multi_latent02_residual	Prospective memory	Time to answer		0.163196	2.3898e-23	http://biobank.ndph.ox.ac.uk/ukb/field.cgi?id=4288
singlemodal_vae_ecg_lead_V3_latent08_residual	Abdominal composition	Visceral adipose tissue volume (VAT)		0.163071	2.58292e-23	http://biobank.ndph.ox.ac.uk/ukb/field.cgi?id=22407
singlemodal_vae_ecg_lead_aVF_latent07_residual	Body composition by impedance	Body mass index (BMI)		0.163014	2.67626e-23	http://biobank.ndph.ox.ac.uk/ukb/field.cgi?id=23104
singlemodal_vae_ecg_lead_III_latent02_residual	Body composition by impedance	Weight		-0.162847	2.96894e-23	http://biobank.ndph.ox.ac.uk/ukb/field.cgi?id=23098
singlemodal_vae_ecg_lead_aVF_latent06_residual	Body composition by impedance	Leg fat mass (left)		0.162795	3.06681e-23	http://biobank.ndph.ox.ac.uk/ukb/field.cgi?id=23116
singlemodal_vae_ecg_lead_II_latent02_residual	Body composition by impedance	Body mass index (BMI)		-0.162768	3.11863e-23	http://biobank.ndph.ox.ac.uk/ukb/field.cgi?id=23104
multimodal_vae_ecg_ppg_multi_latent10_residual	Body composition by impedance	Weight		-0.162717	3.2174e-23	http://biobank.ndph.ox.ac.uk/ukb/field.cgi?id=23098
multimodal_vae_ecg_latent96_residual	Body composition by DXA	Legs total mass		0.162635	3.38602e-23	http://biobank.ndph.ox.ac.uk/ukb/field.cgi?id=23277
singlemodal_vae_ecg_lead_V4_latent07_residual	Body size measures	Body mass index (BMI)		-0.162564	3.53761e-23	http://biobank.ndph.ox.ac.uk/ukb/field.cgi?id=21001
multimodal_vae_ecg_ppg_multi_latent10_residual	Abdominal composition	Visceral adipose tissue volume (VAT)		-0.162447	3.80459e-23	http://biobank.ndph.ox.ac.uk/ukb/field.cgi?id=22407
singlemodal_vae_ecg_ppg_ppg_latent03_residual	Early life factors	Handedness (chirality/laterality)	Right-handed	0.16235	4.03847e-23	http://biobank.ndph.ox.ac.uk/ukb/field.cgi?id=1707
singlemodal_vae_ecg_lead_V5_latent01_residual	Body composition by impedance	Body mass index (BMI)		0.162251	4.29277e-23	http://biobank.ndph.ox.ac.uk/ukb/field.cgi?id=23104
multimodal_vae_ecg_latent96_residual	Abdominal composition	Abdominal subcutaneous adipose tissue volume (ASAT)		0.162189	4.46235e-23	http://biobank.ndph.ox.ac.uk/ukb/field.cgi?id=22408
singlemodal_vae_ecg_lead_aVF_latent08_residual	Arterial stiffness	Position of pulse wave notch		0.162148	4.57437e-23	http://biobank.ndph.ox.ac.uk/ukb/field.cgi?id=4199
multimodal_vae_ecg_latent29_residual	Body composition by impedance	Leg fat mass (left)		-0.162145	4.58324e-23	http://biobank.ndph.ox.ac.uk/ukb/field.cgi?id=23116
singlemodal_vae_ecg_ppg_ppg_latent03_residual	Early life factors	Country of birth (UK/elsewhere)	England	0.161846	5.51309e-23	http://biobank.ndph.ox.ac.uk/ukb/field.cgi?id=1647
singlemodal_vae_ecg_lead_V6_latent04_residual	Blood pressure	Diastolic blood pressure, automated reading		-0.161746	5.86201e-23	http://biobank.ndph.ox.ac.uk/ukb/field.cgi?id=4079
singlemodal_vae_ecg_lead_aVF_latent06_residual	Body composition by DXA	Total mass		0.161723	5.94615e-23	http://biobank.ndph.ox.ac.uk/ukb/field.cgi?id=23283
singlemodal_vae_ecg_lead_V1_latent03_residual	ECG at rest, 12-lead	QRS num		-0.161681	6.10442e-23	http://biobank.ndph.ox.ac.uk/ukb/field.cgi?id=22338
singlemodal_vae_ecg_ppg_ppg_latent04_residual	Pulse wave analysis	Number of beats in waveform average for PWA		-0.16166	6.18044e-23	http://biobank.ndph.ox.ac.uk/ukb/field.cgi?id=12679
singlemodal_vae_ecg_lead_aVF_latent01_residual	Abdominal composition	Abdominal subcutaneous adipose tissue volume (ASAT)		0.161471	6.94334e-23	http://biobank.ndph.ox.ac.uk/ukb/field.cgi?id=22408
singlemodal_vae_ecg_lead_V4_latent05_residual	Arterial stiffness	Position of the shoulder on the pulse waveform		-0.161443	7.06399e-23	http://biobank.ndph.ox.ac.uk/ukb/field.cgi?id=4200
singlemodal_vae_ecg_lead_V6_latent04_residual	Blood pressure	Pulse rate, automated reading		-0.161428	7.13178e-23	http://biobank.ndph.ox.ac.uk/ukb/field.cgi?id=102
multimodal_vae_ecg_ppg_multi_latent08_residual	ECG at rest, 12-lead	QT interval		0.161418	7.176e-23	http://biobank.ndph.ox.ac.uk/ukb/field.cgi?id=22331
singlemodal_vae_ecg_lead_II_latent05_residual	Arterial stiffness	Pulse rate		-0.161393	7.28607e-23	http://biobank.ndph.ox.ac.uk/ukb/field.cgi?id=4194
multimodal_vae_ecg_latent35_residual	Ethnicity	Ethnic background	British	0.161378	7.35241e-23	http://biobank.ndph.ox.ac.uk/ukb/field.cgi?id=21000
singlemodal_vae_ecg_lead_V6_latent07_residual	ECG at rest, 12-lead	RR interval		0.161298	7.72104e-23	http://biobank.ndph.ox.ac.uk/ukb/field.cgi?id=22333
singlemodal_vae_ecg_ppg_ecg_latent07_residual	Body composition by impedance	Whole body fat mass		0.161227	8.06871e-23	http://biobank.ndph.ox.ac.uk/ukb/field.cgi?id=23100
singlemodal_vae_ecg_lead_I_latent07_residual	Body composition by impedance	Whole body fat mass		0.161226	8.07175e-23	http://biobank.ndph.ox.ac.uk/ukb/field.cgi?id=23100
multimodal_vae_ecg_ppg_multi_latent02_residual	T1 structural brain MRI	Scanner table position		0.161128	8.57407e-23	http://biobank.ndph.ox.ac.uk/ukb/field.cgi?id=25759
multimodal_vae_ecg_ppg_multi_latent02_residual	Medical conditions	Vascular/heart problems diagnosed by doctor	None of the above	-0.16094	9.61753e-23	http://biobank.ndph.ox.ac.uk/ukb/field.cgi?id=6150
multimodal_vae_ecg_ppg_multi_latent07_residual	Left ventricular size and function	LV stroke volume		-0.160897	9.87418e-23	http://biobank.ndph.ox.ac.uk/ukb/field.cgi?id=22423
multimodal_vae_ecg_latent6_residual	ECG at rest, 12-lead	PQ interval		-0.160874	1.00154e-22	http://biobank.ndph.ox.ac.uk/ukb/field.cgi?id=22330
singlemodal_vae_ecg_lead_V6_latent01_residual	Pulse wave analysis	Number of beats in waveform average for PWA		0.160821	1.03465e-22	http://biobank.ndph.ox.ac.uk/ukb/field.cgi?id=12679
singlemodal_vae_ecg_lead_V1_latent06_residual	ECG at rest, 12-lead	PQ interval		-0.160769	1.06805e-22	http://biobank.ndph.ox.ac.uk/ukb/field.cgi?id=22330
singlemodal_vae_ecg_lead_III_latent06_residual	Body composition by DXA	Gynoid total mass		-0.160588	1.19335e-22	http://biobank.ndph.ox.ac.uk/ukb/field.cgi?id=23265
multimodal_vae_ecg_ppg_multi_latent04_residual	Blood pressure	Pulse rate, automated reading		-0.16041	1.33027e-22	http://biobank.ndph.ox.ac.uk/ukb/field.cgi?id=102
singlemodal_vae_ecg_lead_aVR_latent04_residual	Body size measures	Body mass index (BMI)		-0.160331	1.39633e-22	http://biobank.ndph.ox.ac.uk/ukb/field.cgi?id=21001
multimodal_vae_ecg_ppg_multi_latent04_residual	Arterial stiffness	Pulse rate		-0.160312	1.41241e-22	http://biobank.ndph.ox.ac.uk/ukb/field.cgi?id=4194
multimodal_vae_ecg_ppg_multi_latent06_residual	Body composition by impedance	Weight		-0.160279	1.44095e-22	http://biobank.ndph.ox.ac.uk/ukb/field.cgi?id=23098
singlemodal_vae_ecg_lead_aVR_latent04_residual	Body composition by impedance	Body mass index (BMI)		-0.160261	1.45674e-22	http://biobank.ndph.ox.ac.uk/ukb/field.cgi?id=23104
singlemodal_vae_ecg_lead_aVL_latent04_residual	Body size measures	Weight		0.160148	1.56072e-22	http://biobank.ndph.ox.ac.uk/ukb/field.cgi?id=21002
multimodal_vae_ecg_ppg_multi_latent06_residual	Body size measures	Weight		-0.160049	1.6585e-22	http://biobank.ndph.ox.ac.uk/ukb/field.cgi?id=21002
singlemodal_vae_ecg_lead_V6_latent05_residual	Body size measures	Body mass index (BMI)		-0.160031	1.67614e-22	http://biobank.ndph.ox.ac.uk/ukb/field.cgi?id=21001
multimodal_vae_ecg_latent96_residual	Body composition by DXA	Gynoid total mass		0.159976	1.73381e-22	http://biobank.ndph.ox.ac.uk/ukb/field.cgi?id=23265
singlemodal_vae_ecg_lead_V3_latent06_residual	Arterial stiffness	Pulse rate		0.159931	1.78131e-22	http://biobank.ndph.ox.ac.uk/ukb/field.cgi?id=4194
singlemodal_vae_ecg_lead_V4_latent08_residual	Body composition by impedance	Weight		0.159803	1.92598e-22	http://biobank.ndph.ox.ac.uk/ukb/field.cgi?id=23098
singlemodal_vae_ecg_ppg_ppg_latent02_residual	Pulse wave analysis	Stroke volume during PWA		-0.159738	2.00412e-22	http://biobank.ndph.ox.ac.uk/ukb/field.cgi?id=12686
singlemodal_vae_ecg_lead_III_latent02_residual	Abdominal composition	Abdominal subcutaneous adipose tissue volume (ASAT)		-0.159705	2.04492e-22	http://biobank.ndph.ox.ac.uk/ukb/field.cgi?id=22408
singlemodal_vae_ecg_lead_V2_latent07_residual	Left ventricular size and function	Average heart rate		-0.159699	2.05189e-22	http://biobank.ndph.ox.ac.uk/ukb/field.cgi?id=22426
singlemodal_vae_ecg_lead_V6_latent04_residual	Blood pressure	Pulse rate (during blood-pressure measurement)		-0.159617	2.15646e-22	http://biobank.ndph.ox.ac.uk/ukb/field.cgi?id=95
multimodal_vae_ecg_ppg_multi_latent02_residual	Arterial stiffness	Absence of notch position in the pulse waveform	FALSE	0.159587	2.19669e-22	http://biobank.ndph.ox.ac.uk/ukb/field.cgi?id=4204
singlemodal_vae_ecg_lead_II_latent02_residual	Body composition by impedance	Arm fat mass (right)		-0.159281	2.64475e-22	http://biobank.ndph.ox.ac.uk/ukb/field.cgi?id=23120
singlemodal_vae_ecg_lead_V4_latent08_residual	Abdominal composition	Abdominal subcutaneous adipose tissue volume (ASAT)		0.159105	2.94168e-22	http://biobank.ndph.ox.ac.uk/ukb/field.cgi?id=22408
singlemodal_vae_ecg_ppg_ppg_latent03_residual	Bone-densitometry of heel	Heel ultrasound method (right)	Direct entry	0.159096	2.95732e-22	http://biobank.ndph.ox.ac.uk/ukb/field.cgi?id=4095
singlemodal_vae_ecg_lead_V5_latent03_residual	Body size measures	Body mass index (BMI)		-0.158906	3.31841e-22	http://biobank.ndph.ox.ac.uk/ukb/field.cgi?id=21001
singlemodal_vae_ecg_lead_V4_latent08_residual	Body size measures	Weight		0.158814	3.50767e-22	http://biobank.ndph.ox.ac.uk/ukb/field.cgi?id=21002
singlemodal_vae_ecg_ppg_ecg_latent04_residual	Body composition by impedance	Body fat percentage		0.158765	3.61362e-22	http://biobank.ndph.ox.ac.uk/ukb/field.cgi?id=23099
singlemodal_vae_ecg_lead_I_latent04_residual	Body composition by impedance	Body fat percentage		0.158764	3.6158e-22	http://biobank.ndph.ox.ac.uk/ukb/field.cgi?id=23099
singlemodal_vae_ecg_lead_aVF_latent01_residual	Abdominal composition	Visceral adipose tissue volume (VAT)		0.158717	3.7199e-22	http://biobank.ndph.ox.ac.uk/ukb/field.cgi?id=22407
singlemodal_vae_ecg_lead_V4_latent02_residual	Early life factors	Part of a multiple birth	No	0.158704	3.75013e-22	http://biobank.ndph.ox.ac.uk/ukb/field.cgi?id=1777
singlemodal_vae_ecg_lead_aVR_latent04_residual	Body composition by impedance	Whole body fat mass		-0.158671	3.8239e-22	http://biobank.ndph.ox.ac.uk/ukb/field.cgi?id=23100
singlemodal_vae_ecg_lead_II_latent01_residual	ECG at rest, 12-lead	Number of automated diagnostic comments recorded during 12-lead ECG		0.1586	3.99241e-22	http://biobank.ndph.ox.ac.uk/ukb/field.cgi?id=12654
singlemodal_vae_ecg_lead_V5_latent03_residual	Body composition by impedance	Body mass index (BMI)		-0.158491	4.26375e-22	http://biobank.ndph.ox.ac.uk/ukb/field.cgi?id=23104
singlemodal_vae_ecg_lead_aVL_latent04_residual	Body size measures	Weight (pre-imaging)		0.158468	4.32215e-22	http://biobank.ndph.ox.ac.uk/ukb/field.cgi?id=12143
singlemodal_vae_ecg_lead_V3_latent08_residual	Body composition by impedance	Arm fat percentage (left)		0.158419	4.45253e-22	http://biobank.ndph.ox.ac.uk/ukb/field.cgi?id=23123
singlemodal_vae_ecg_lead_V6_latent05_residual	Body composition by impedance	Body mass index (BMI)		-0.1584	4.50352e-22	http://biobank.ndph.ox.ac.uk/ukb/field.cgi?id=23104
singlemodal_vae_ecg_lead_II_latent06_residual	Arterial stiffness	Pulse rate		0.158309	4.75768e-22	http://biobank.ndph.ox.ac.uk/ukb/field.cgi?id=4194
singlemodal_vae_ecg_lead_aVL_latent01_residual	Abdominal composition	Abdominal subcutaneous adipose tissue volume (ASAT)		0.158277	4.85044e-22	http://biobank.ndph.ox.ac.uk/ukb/field.cgi?id=22408
singlemodal_vae_ecg_lead_aVF_latent01_residual	Body size measures	Weight		0.158252	4.92392e-22	http://biobank.ndph.ox.ac.uk/ukb/field.cgi?id=21002
singlemodal_vae_ecg_lead_V3_latent08_residual	Body composition by impedance	Weight		0.158135	5.28281e-22	http://biobank.ndph.ox.ac.uk/ukb/field.cgi?id=23098
singlemodal_vae_ecg_lead_V5_latent08_residual	Arterial stiffness	Position of pulse wave notch		-0.157841	6.30437e-22	http://biobank.ndph.ox.ac.uk/ukb/field.cgi?id=4199
singlemodal_vae_ecg_lead_III_latent02_residual	Body composition by DXA	Total mass		-0.157817	6.39801e-22	http://biobank.ndph.ox.ac.uk/ukb/field.cgi?id=23283
singlemodal_vae_ecg_lead_aVF_latent06_residual	Body composition by impedance	Arm fat percentage (right)		0.157785	6.51947e-22	http://biobank.ndph.ox.ac.uk/ukb/field.cgi?id=23119
multimodal_vae_ecg_latent67_residual	Mental health	Health satisfaction	Do not know	-0.157681	6.94022e-22	http://biobank.ndph.ox.ac.uk/ukb/field.cgi?id=4548
singlemodal_vae_ecg_ppg_ecg_latent04_residual	Body composition by impedance	Body fat percentage		0.157672	6.97722e-22	http://biobank.ndph.ox.ac.uk/ukb/field.cgi?id=23099
singlemodal_vae_ecg_lead_I_latent04_residual	Body composition by impedance	Body fat percentage		0.157671	6.98311e-22	http://biobank.ndph.ox.ac.uk/ukb/field.cgi?id=23099
singlemodal_vae_ecg_lead_aVR_latent04_residual	Body composition by impedance	Trunk fat mass		-0.157621	7.19595e-22	http://biobank.ndph.ox.ac.uk/ukb/field.cgi?id=23128
singlemodal_vae_ecg_lead_I_latent04_residual	Body size measures	Hip circumference		0.157617	7.21212e-22	http://biobank.ndph.ox.ac.uk/ukb/field.cgi?id=49
singlemodal_vae_ecg_ppg_ecg_latent04_residual	Body size measures	Hip circumference		0.157617	7.21246e-22	http://biobank.ndph.ox.ac.uk/ukb/field.cgi?id=49
singlemodal_vae_ecg_lead_V3_latent02_residual	Blood pressure	Pulse rate, automated reading		-0.157503	7.72481e-22	http://biobank.ndph.ox.ac.uk/ukb/field.cgi?id=102
singlemodal_vae_ecg_lead_I_latent08_residual	ECG at rest, 12-lead	QTC interval		0.157466	7.89432e-22	http://biobank.ndph.ox.ac.uk/ukb/field.cgi?id=22332
singlemodal_vae_ecg_ppg_ecg_latent08_residual	ECG at rest, 12-lead	QTC interval		0.157465	7.89891e-22	http://biobank.ndph.ox.ac.uk/ukb/field.cgi?id=22332
multimodal_vae_ecg_latent35_residual	Early life factors	Part of a multiple birth	No	0.157452	7.96165e-22	http://biobank.ndph.ox.ac.uk/ukb/field.cgi?id=1777
singlemodal_vae_ecg_lead_V6_latent05_residual	Body size measures	Weight		-0.157377	8.32837e-22	http://biobank.ndph.ox.ac.uk/ukb/field.cgi?id=21002
singlemodal_vae_ecg_lead_II_latent05_residual	Body composition by impedance	Whole body fat mass		-0.157358	8.42328e-22	http://biobank.ndph.ox.ac.uk/ukb/field.cgi?id=23100
singlemodal_vae_ecg_lead_V3_latent02_residual	Arterial stiffness	Pulse rate		-0.157271	8.87615e-22	http://biobank.ndph.ox.ac.uk/ukb/field.cgi?id=4194
singlemodal_vae_ecg_lead_V3_latent07_residual	Left ventricular size and function	Average heart rate		0.157129	9.66281e-22	http://biobank.ndph.ox.ac.uk/ukb/field.cgi?id=22426
multimodal_vae_ecg_ppg_multi_latent06_residual	Circulatory system disorders	Source of report of I45 (other conduction disorders)	Hospital admissions data only	-0.15692	1.09466e-21	http://biobank.ndph.ox.ac.uk/ukb/field.cgi?id=131345
singlemodal_vae_ecg_lead_V4_latent03_residual	ECG at rest, 12-lead	QRS num		0.15686	1.13438e-21	http://biobank.ndph.ox.ac.uk/ukb/field.cgi?id=22338
singlemodal_vae_ecg_lead_II_latent05_residual	Body composition by impedance	Trunk fat mass		-0.15681	1.16851e-21	http://biobank.ndph.ox.ac.uk/ukb/field.cgi?id=23128
multimodal_vae_ecg_latent29_residual	Body size measures	Hip circumference		-0.15679	1.18251e-21	http://biobank.ndph.ox.ac.uk/ukb/field.cgi?id=49
singlemodal_vae_ecg_lead_V4_latent08_residual	Body size measures	Hip circumference		0.156781	1.189e-21	http://biobank.ndph.ox.ac.uk/ukb/field.cgi?id=49
multimodal_vae_ecg_ppg_multi_latent04_residual	Arterial stiffness	Pulse rate		-0.1567	1.24773e-21	http://biobank.ndph.ox.ac.uk/ukb/field.cgi?id=4194
singlemodal_vae_ecg_ppg_ecg_latent07_residual	Body composition by impedance	Body mass index (BMI)		0.156649	1.28669e-21	http://biobank.ndph.ox.ac.uk/ukb/field.cgi?id=23104
singlemodal_vae_ecg_lead_I_latent07_residual	Body composition by impedance	Body mass index (BMI)		0.156648	1.28712e-21	http://biobank.ndph.ox.ac.uk/ukb/field.cgi?id=23104
singlemodal_vae_ecg_ppg_ppg_latent03_residual	Bone-densitometry of heel	Heel ultrasound method (left)	Direct entry	0.156616	1.31208e-21	http://biobank.ndph.ox.ac.uk/ukb/field.cgi?id=4092
singlemodal_vae_ecg_lead_V3_latent08_residual	Body size measures	Weight		0.156594	1.32971e-21	http://biobank.ndph.ox.ac.uk/ukb/field.cgi?id=21002
singlemodal_vae_ecg_lead_III_latent06_residual	Body composition by DXA	Arms total mass		-0.156492	1.41269e-21	http://biobank.ndph.ox.ac.uk/ukb/field.cgi?id=23260
singlemodal_vae_ecg_lead_II_latent05_residual	Body composition by impedance	Arm fat mass (left)		-0.156473	1.42839e-21	http://biobank.ndph.ox.ac.uk/ukb/field.cgi?id=23124
singlemodal_vae_ecg_lead_V6_latent05_residual	Body composition by impedance	Whole body fat mass		-0.15643	1.46544e-21	http://biobank.ndph.ox.ac.uk/ukb/field.cgi?id=23100
singlemodal_vae_ecg_lead_III_latent06_residual	Abdominal composition	Abdominal subcutaneous adipose tissue volume (ASAT)		-0.156418	1.47662e-21	http://biobank.ndph.ox.ac.uk/ukb/field.cgi?id=22408
singlemodal_vae_ecg_lead_aVR_latent03_residual	ECG at rest, 12-lead	QTC interval		0.15632	1.56467e-21	http://biobank.ndph.ox.ac.uk/ukb/field.cgi?id=22332
singlemodal_vae_ecg_lead_II_latent02_residual	Body composition by impedance	Arm fat mass (left)		-0.156208	1.67285e-21	http://biobank.ndph.ox.ac.uk/ukb/field.cgi?id=23124
singlemodal_vae_ecg_ppg_ecg_latent07_residual	Body composition by impedance	Trunk fat mass		0.156135	1.74701e-21	http://biobank.ndph.ox.ac.uk/ukb/field.cgi?id=23128
singlemodal_vae_ecg_lead_I_latent07_residual	Body composition by impedance	Trunk fat mass		0.156134	1.74768e-21	http://biobank.ndph.ox.ac.uk/ukb/field.cgi?id=23128
singlemodal_vae_ecg_ppg_ppg_latent03_residual	Bone-densitometry of heel	Fractured heel (right)	no	0.155926	1.97719e-21	http://biobank.ndph.ox.ac.uk/ukb/field.cgi?id=4096
singlemodal_vae_ecg_ppg_ecg_latent07_residual	Body size measures	Body mass index (BMI)		0.155819	2.10677e-21	http://biobank.ndph.ox.ac.uk/ukb/field.cgi?id=21001
singlemodal_vae_ecg_lead_I_latent07_residual	Body size measures	Body mass index (BMI)		0.155819	2.10752e-21	http://biobank.ndph.ox.ac.uk/ukb/field.cgi?id=21001
multimodal_vae_ecg_ppg_multi_latent12_residual	ECG at rest, 12-lead	PQ interval		-0.155745	2.20113e-21	http://biobank.ndph.ox.ac.uk/ukb/field.cgi?id=22330
singlemodal_vae_ecg_lead_aVF_latent01_residual	Body size measures	Weight		0.155688	2.27655e-21	http://biobank.ndph.ox.ac.uk/ukb/field.cgi?id=21002
multimodal_vae_ecg_ppg_multi_latent02_residual	Sun exposure	Skin colour	Fair	-0.155641	2.34085e-21	http://biobank.ndph.ox.ac.uk/ukb/field.cgi?id=1717
singlemodal_vae_ecg_lead_aVL_latent04_residual	Body size measures	Hip circumference		0.155622	2.36832e-21	http://biobank.ndph.ox.ac.uk/ukb/field.cgi?id=49
singlemodal_vae_ecg_lead_V3_latent02_residual	ECG at rest, 12-lead	RR interval		0.155609	2.38595e-21	http://biobank.ndph.ox.ac.uk/ukb/field.cgi?id=22333
singlemodal_vae_ecg_lead_aVL_latent04_residual	Body composition by impedance	Weight		0.155477	2.57942e-21	http://biobank.ndph.ox.ac.uk/ukb/field.cgi?id=23098
singlemodal_vae_ecg_lead_V4_latent02_residual	Ethnicity	Ethnic background	British	0.155433	2.64836e-21	http://biobank.ndph.ox.ac.uk/ukb/field.cgi?id=21000
singlemodal_vae_ecg_ppg_ecg_latent04_residual	Body composition by impedance	Arm fat mass (right)		0.155403	2.69505e-21	http://biobank.ndph.ox.ac.uk/ukb/field.cgi?id=23120
singlemodal_vae_ecg_lead_I_latent04_residual	Body composition by impedance	Arm fat mass (right)		0.155401	2.69768e-21	http://biobank.ndph.ox.ac.uk/ukb/field.cgi?id=23120
singlemodal_vae_ecg_lead_V4_latent02_residual	Reception	Date of attending assessment centre		-0.155372	2.74445e-21	http://biobank.ndph.ox.ac.uk/ukb/field.cgi?id=53
singlemodal_vae_ecg_lead_V6_latent04_residual	Blood pressure	Diastolic blood pressure, automated reading		-0.155251	2.9491e-21	http://biobank.ndph.ox.ac.uk/ukb/field.cgi?id=4079
singlemodal_vae_ecg_lead_aVF_latent01_residual	Body composition by impedance	Weight		0.155222	2.99888e-21	http://biobank.ndph.ox.ac.uk/ukb/field.cgi?id=23098
singlemodal_vae_ecg_lead_V2_latent07_residual	ECG at rest, 12-lead	PP interval		0.155172	3.08876e-21	http://biobank.ndph.ox.ac.uk/ukb/field.cgi?id=22334
singlemodal_vae_ecg_lead_V6_latent07_residual	ECG at rest, 12-lead	PP interval		0.155121	3.18312e-21	http://biobank.ndph.ox.ac.uk/ukb/field.cgi?id=22334
singlemodal_vae_ecg_lead_aVF_latent01_residual	Body composition by impedance	Weight		0.155112	3.19995e-21	http://biobank.ndph.ox.ac.uk/ukb/field.cgi?id=23098
singlemodal_vae_ecg_lead_aVF_latent06_residual	Body composition by impedance	Arm fat percentage (left)		0.155055	3.31003e-21	http://biobank.ndph.ox.ac.uk/ukb/field.cgi?id=23123
singlemodal_vae_ecg_lead_aVF_latent06_residual	Body composition by impedance	Arm fat percentage (right)		0.15494	3.54305e-21	http://biobank.ndph.ox.ac.uk/ukb/field.cgi?id=23119
singlemodal_vae_ecg_ppg_ecg_latent06_residual	ECG at rest, 12-lead	QRS duration		-0.154868	3.69632e-21	http://biobank.ndph.ox.ac.uk/ukb/field.cgi?id=12340
singlemodal_vae_ecg_lead_I_latent06_residual	ECG at rest, 12-lead	QRS duration		-0.154862	3.70792e-21	http://biobank.ndph.ox.ac.uk/ukb/field.cgi?id=12340
singlemodal_vae_ecg_lead_II_latent02_residual	Body size measures	Waist circumference		-0.154862	3.70804e-21	http://biobank.ndph.ox.ac.uk/ukb/field.cgi?id=48
singlemodal_vae_ecg_lead_V3_latent03_residual	Early life factors	Part of a multiple birth	No	0.154846	3.74353e-21	http://biobank.ndph.ox.ac.uk/ukb/field.cgi?id=1777
singlemodal_vae_ecg_lead_V1_latent05_residual	Early life factors	Part of a multiple birth	No	-0.154795	3.85812e-21	http://biobank.ndph.ox.ac.uk/ukb/field.cgi?id=1777
singlemodal_vae_ecg_lead_V4_latent08_residual	Arterial stiffness	Pulse rate		0.154682	4.12395e-21	http://biobank.ndph.ox.ac.uk/ukb/field.cgi?id=4194
multimodal_vae_ecg_ppg_multi_latent02_residual	Process authorisation	Verbal interview authorisation	Staff 158889	-0.15467	4.15288e-21	http://biobank.ndph.ox.ac.uk/ukb/field.cgi?id=21731
singlemodal_vae_ecg_lead_aVL_latent04_residual	Abdominal composition	Total trunk fat volume		0.154643	4.21865e-21	http://biobank.ndph.ox.ac.uk/ukb/field.cgi?id=22410
singlemodal_vae_ecg_lead_II_latent05_residual	Abdominal composition	Total abdominal adipose tissue index		-0.15463	4.25027e-21	http://biobank.ndph.ox.ac.uk/ukb/field.cgi?id=22432
singlemodal_vae_ecg_lead_II_latent05_residual	Task functional brain MRI	Mean tfMRI head motion, averaged across space and time points		-0.154455	4.71271e-21	http://biobank.ndph.ox.ac.uk/ukb/field.cgi?id=25742
singlemodal_vae_ecg_lead_aVL_latent01_residual	Spirometry	FEV1/ FVC ratio Z-score		-0.154405	4.85258e-21	http://biobank.ndph.ox.ac.uk/ukb/field.cgi?id=20258
singlemodal_vae_ecg_lead_aVR_latent04_residual	Body composition by impedance	Arm fat mass (left)		-0.154359	4.98406e-21	http://biobank.ndph.ox.ac.uk/ukb/field.cgi?id=23124
singlemodal_vae_ecg_lead_V3_latent08_residual	ECG at rest, 12-lead	R axis		-0.154336	5.05106e-21	http://biobank.ndph.ox.ac.uk/ukb/field.cgi?id=22336
singlemodal_vae_ecg_lead_V3_latent07_residual	Pulse wave analysis	Heart rate during PWA		0.15425	5.31403e-21	http://biobank.ndph.ox.ac.uk/ukb/field.cgi?id=12673
singlemodal_vae_ecg_lead_aVF_latent01_residual	Body size measures	Weight (pre-imaging)		0.154219	5.4115e-21	http://biobank.ndph.ox.ac.uk/ukb/field.cgi?id=12143
singlemodal_vae_ecg_ppg_ecg_latent07_residual	Body size measures	Waist circumference		0.154217	5.4172e-21	http://biobank.ndph.ox.ac.uk/ukb/field.cgi?id=48
singlemodal_vae_ecg_lead_I_latent07_residual	Body size measures	Waist circumference		0.154216	5.41971e-21	http://biobank.ndph.ox.ac.uk/ukb/field.cgi?id=48
singlemodal_vae_ecg_lead_V3_latent08_residual	Abdominal composition	Abdominal subcutaneous adipose tissue volume (ASAT)		0.154186	5.5174e-21	http://biobank.ndph.ox.ac.uk/ukb/field.cgi?id=22408
singlemodal_vae_ecg_lead_aVL_latent04_residual	Abdominal composition	Total abdominal adipose tissue index		0.154142	5.66212e-21	http://biobank.ndph.ox.ac.uk/ukb/field.cgi?id=22432
singlemodal_vae_ecg_ppg_ecg_latent07_residual	ECG at rest, 12-lead	Ventricular rate		0.154119	5.73983e-21	http://biobank.ndph.ox.ac.uk/ukb/field.cgi?id=12336
singlemodal_vae_ecg_lead_I_latent07_residual	ECG at rest, 12-lead	Ventricular rate		0.154118	5.74269e-21	http://biobank.ndph.ox.ac.uk/ukb/field.cgi?id=12336
singlemodal_vae_ecg_lead_V4_latent08_residual	ECG at rest, 12-lead	PP interval		-0.154051	5.97139e-21	http://biobank.ndph.ox.ac.uk/ukb/field.cgi?id=22334
multimodal_vae_ecg_ppg_multi_latent10_residual	Blood pressure	Diastolic blood pressure, automated reading		-0.15392	6.44834e-21	http://biobank.ndph.ox.ac.uk/ukb/field.cgi?id=4079
singlemodal_vae_ecg_ppg_ecg_latent04_residual	Body composition by impedance	Arm fat mass (left)		0.153793	6.94321e-21	http://biobank.ndph.ox.ac.uk/ukb/field.cgi?id=23124
singlemodal_vae_ecg_lead_I_latent04_residual	Body composition by impedance	Arm fat mass (left)		0.153792	6.95013e-21	http://biobank.ndph.ox.ac.uk/ukb/field.cgi?id=23124
multimodal_vae_ecg_latent35_residual	Early life factors	Country of birth (UK/elsewhere)	England	0.153771	7.03463e-21	http://biobank.ndph.ox.ac.uk/ukb/field.cgi?id=1647
singlemodal_vae_ecg_ppg_ecg_latent04_residual	Body size measures	Weight		0.153685	7.39717e-21	http://biobank.ndph.ox.ac.uk/ukb/field.cgi?id=21002
singlemodal_vae_ecg_lead_I_latent04_residual	Body size measures	Weight		0.153683	7.40681e-21	http://biobank.ndph.ox.ac.uk/ukb/field.cgi?id=21002
singlemodal_vae_ecg_lead_aVF_latent06_residual	Body composition by impedance	Leg fat mass (right)		0.153672	7.45374e-21	http://biobank.ndph.ox.ac.uk/ukb/field.cgi?id=23112
singlemodal_vae_ecg_ppg_ppg_latent01_residual	Arterial stiffness	Position of pulse wave notch		-0.153616	7.69951e-21	http://biobank.ndph.ox.ac.uk/ukb/field.cgi?id=4199
singlemodal_vae_ecg_lead_II_latent03_residual	Body composition by impedance	Body mass index (BMI)		-0.153596	7.79214e-21	http://biobank.ndph.ox.ac.uk/ukb/field.cgi?id=23104
singlemodal_vae_ecg_lead_aVR_latent04_residual	Blood pressure	Systolic blood pressure, automated reading		-0.153542	8.04298e-21	http://biobank.ndph.ox.ac.uk/ukb/field.cgi?id=4080
multimodal_vae_ecg_ppg_multi_latent11_residual	ECG at rest, 12-lead	Ventricular rate		-0.153523	8.13093e-21	http://biobank.ndph.ox.ac.uk/ukb/field.cgi?id=12336
singlemodal_vae_ecg_ppg_ppg_latent02_residual	Reception	UK Biobank assessment centre	Cheadle (imaging)	0.153497	8.25737e-21	http://biobank.ndph.ox.ac.uk/ukb/field.cgi?id=54
singlemodal_vae_ecg_ppg_ecg_latent04_residual	Body size measures	Weight (pre-imaging)		0.153427	8.59873e-21	http://biobank.ndph.ox.ac.uk/ukb/field.cgi?id=12143
singlemodal_vae_ecg_lead_I_latent04_residual	Body size measures	Weight (pre-imaging)		0.153425	8.61077e-21	http://biobank.ndph.ox.ac.uk/ukb/field.cgi?id=12143
singlemodal_vae_ecg_lead_aVL_latent07_residual	Left ventricular size and function	LV stroke volume		-0.153371	8.88451e-21	http://biobank.ndph.ox.ac.uk/ukb/field.cgi?id=22423
singlemodal_vae_ecg_lead_aVF_latent08_residual	Arterial stiffness	Pulse rate		0.153303	9.24625e-21	http://biobank.ndph.ox.ac.uk/ukb/field.cgi?id=4194
singlemodal_vae_ecg_lead_V6_latent05_residual	Body composition by impedance	Weight		-0.153253	9.51987e-21	http://biobank.ndph.ox.ac.uk/ukb/field.cgi?id=23098
multimodal_vae_ecg_latent77_residual	Blood pressure	Systolic blood pressure, automated reading		0.153224	9.68103e-21	http://biobank.ndph.ox.ac.uk/ukb/field.cgi?id=4080
multimodal_vae_ecg_ppg_multi_latent02_residual	Early life factors	Birth weight known	No	-0.153191	9.86992e-21	http://biobank.ndph.ox.ac.uk/ukb/field.cgi?id=120
singlemodal_vae_ecg_lead_aVL_latent04_residual	Body composition by impedance	Arm fat percentage (right)		0.153188	9.88662e-21	http://biobank.ndph.ox.ac.uk/ukb/field.cgi?id=23119
multimodal_vae_ecg_ppg_multi_latent06_residual	Arterial stiffness	Position of pulse wave notch		-0.153163	1.00302e-20	http://biobank.ndph.ox.ac.uk/ukb/field.cgi?id=4199
multimodal_vae_ecg_latent29_residual	Body composition by impedance	Arm fat percentage (left)		-0.153158	1.00569e-20	http://biobank.ndph.ox.ac.uk/ukb/field.cgi?id=23123
singlemodal_vae_ecg_lead_III_latent02_residual	Abdominal composition	Visceral adipose tissue volume (VAT)		-0.153129	1.02302e-20	http://biobank.ndph.ox.ac.uk/ukb/field.cgi?id=22407
multimodal_vae_ecg_ppg_multi_latent10_residual	Body composition by DXA	Legs total mass		-0.153023	1.08827e-20	http://biobank.ndph.ox.ac.uk/ukb/field.cgi?id=23277
singlemodal_vae_ecg_ppg_ecg_latent07_residual	Body composition by impedance	Whole body fat mass		0.15282	1.22417e-20	http://biobank.ndph.ox.ac.uk/ukb/field.cgi?id=23100
singlemodal_vae_ecg_lead_I_latent07_residual	Body composition by impedance	Whole body fat mass		0.15282	1.22462e-20	http://biobank.ndph.ox.ac.uk/ukb/field.cgi?id=23100
singlemodal_vae_ecg_ppg_ppg_latent02_residual	Reception	Date of attending assessment centre		-0.15278	1.25318e-20	http://biobank.ndph.ox.ac.uk/ukb/field.cgi?id=53
singlemodal_vae_ecg_lead_aVL_latent01_residual	Abdominal composition	Visceral adipose tissue volume (VAT)		0.152652	1.34979e-20	http://biobank.ndph.ox.ac.uk/ukb/field.cgi?id=22407
singlemodal_vae_ecg_lead_V3_latent08_residual	Body composition by DXA	Arms total mass		0.152634	1.36401e-20	http://biobank.ndph.ox.ac.uk/ukb/field.cgi?id=23260
singlemodal_vae_ecg_lead_V1_latent05_residual	Early life factors	Country of birth (UK/elsewhere)	England	-0.152502	1.47282e-20	http://biobank.ndph.ox.ac.uk/ukb/field.cgi?id=1647
singlemodal_vae_ecg_lead_V3_latent03_residual	Ethnicity	Ethnic background	British	0.152434	1.53158e-20	http://biobank.ndph.ox.ac.uk/ukb/field.cgi?id=21000
singlemodal_vae_ecg_lead_V2_latent07_residual	Pulse wave analysis	Heart rate during PWA		-0.152421	1.54372e-20	http://biobank.ndph.ox.ac.uk/ukb/field.cgi?id=12673
singlemodal_vae_ecg_lead_V6_latent05_residual	Body size measures	Weight (pre-imaging)		-0.152403	1.55947e-20	http://biobank.ndph.ox.ac.uk/ukb/field.cgi?id=12143
singlemodal_vae_ecg_lead_aVF_latent06_residual	Body composition by impedance	Leg fat mass (left)		0.152366	1.59364e-20	http://biobank.ndph.ox.ac.uk/ukb/field.cgi?id=23116
singlemodal_vae_ecg_lead_II_latent03_residual	Body size measures	Body mass index (BMI)		-0.152296	1.65899e-20	http://biobank.ndph.ox.ac.uk/ukb/field.cgi?id=21001
singlemodal_vae_ecg_lead_V5_latent08_residual	ECG during exercise	ECG, heart rate		-0.152267	1.68719e-20	http://biobank.ndph.ox.ac.uk/ukb/field.cgi?id=5983
singlemodal_vae_ecg_lead_V1_latent03_residual	ECG at rest, 12-lead	PP interval		0.152264	1.69035e-20	http://biobank.ndph.ox.ac.uk/ukb/field.cgi?id=22334
singlemodal_vae_ecg_lead_V4_latent08_residual	ECG at rest, 12-lead	RR interval		-0.152249	1.70534e-20	http://biobank.ndph.ox.ac.uk/ukb/field.cgi?id=22333
singlemodal_vae_ecg_lead_II_latent05_residual	Pulse wave analysis	Cardiac output during PWA		-0.152089	1.87044e-20	http://biobank.ndph.ox.ac.uk/ukb/field.cgi?id=12682
multimodal_vae_ecg_ppg_multi_latent12_residual	Arterial stiffness	Position of the pulse wave peak		-0.152084	1.87536e-20	http://biobank.ndph.ox.ac.uk/ukb/field.cgi?id=4198
singlemodal_vae_ecg_ppg_ecg_latent04_residual	Body composition by impedance	Weight		0.15202	1.94652e-20	http://biobank.ndph.ox.ac.uk/ukb/field.cgi?id=23098
singlemodal_vae_ecg_lead_I_latent04_residual	Body composition by impedance	Weight		0.152018	1.94865e-20	http://biobank.ndph.ox.ac.uk/ukb/field.cgi?id=23098
singlemodal_vae_ecg_lead_V5_latent01_residual	Body composition by impedance	Whole body fat mass		0.151976	1.99692e-20	http://biobank.ndph.ox.ac.uk/ukb/field.cgi?id=23100
singlemodal_vae_ecg_lead_II_latent05_residual	Body composition by impedance	Arm fat mass (right)		-0.151907	2.0778e-20	http://biobank.ndph.ox.ac.uk/ukb/field.cgi?id=23120
singlemodal_vae_ecg_lead_V1_latent03_residual	ECG at rest, 12-lead	QT interval		0.151876	2.11542e-20	http://biobank.ndph.ox.ac.uk/ukb/field.cgi?id=22331
singlemodal_vae_ecg_lead_II_latent05_residual	Body size measures	Waist circumference		-0.151863	2.13109e-20	http://biobank.ndph.ox.ac.uk/ukb/field.cgi?id=48
singlemodal_vae_ecg_lead_II_latent02_residual	Body composition by impedance	Trunk fat mass		-0.151853	2.14342e-20	http://biobank.ndph.ox.ac.uk/ukb/field.cgi?id=23128
singlemodal_vae_ecg_lead_V3_latent03_residual	Early life factors	Country of birth (UK/elsewhere)	England	0.151794	2.21791e-20	http://biobank.ndph.ox.ac.uk/ukb/field.cgi?id=1647
multimodal_vae_ecg_ppg_multi_latent07_residual	Blood pressure	Pulse rate, automated reading		0.151775	2.24265e-20	http://biobank.ndph.ox.ac.uk/ukb/field.cgi?id=102
singlemodal_vae_ecg_lead_V5_latent03_residual	Body composition by impedance	Arm fat mass (right)		-0.151713	2.32407e-20	http://biobank.ndph.ox.ac.uk/ukb/field.cgi?id=23120
singlemodal_vae_ecg_lead_V6_latent06_residual	ECG at rest, 12-lead	Number of automated diagnostic comments recorded during 12-lead ECG		0.151611	2.46436e-20	http://biobank.ndph.ox.ac.uk/ukb/field.cgi?id=12654
singlemodal_vae_ecg_lead_V6_latent05_residual	Body size measures	Hip circumference		-0.151585	2.50232e-20	http://biobank.ndph.ox.ac.uk/ukb/field.cgi?id=49
singlemodal_vae_ecg_lead_aVL_latent04_residual	Body composition by impedance	Arm fat percentage (left)		0.151559	2.53954e-20	http://biobank.ndph.ox.ac.uk/ukb/field.cgi?id=23123
singlemodal_vae_ecg_lead_aVL_latent04_residual	Body composition by DXA	Trunk total mass		0.151542	2.56513e-20	http://biobank.ndph.ox.ac.uk/ukb/field.cgi?id=23287
singlemodal_vae_ecg_lead_V3_latent08_residual	Body composition by impedance	Arm fat percentage (right)		0.151502	2.6244e-20	http://biobank.ndph.ox.ac.uk/ukb/field.cgi?id=23119
singlemodal_vae_ecg_ppg_ecg_latent07_residual	Body composition by impedance	Arm fat mass (left)		0.151453	2.69965e-20	http://biobank.ndph.ox.ac.uk/ukb/field.cgi?id=23124
singlemodal_vae_ecg_lead_I_latent07_residual	Body composition by impedance	Arm fat mass (left)		0.151452	2.7004e-20	http://biobank.ndph.ox.ac.uk/ukb/field.cgi?id=23124
multimodal_vae_ecg_latent96_residual	Blood pressure	Diastolic blood pressure, automated reading		0.151445	2.71134e-20	http://biobank.ndph.ox.ac.uk/ukb/field.cgi?id=4079
multimodal_vae_ecg_latent87_residual	Summary Operations	Operative procedures - main OPCS4	N03.2 Drainage of scrotum	0.151372	2.82914e-20	http://biobank.ndph.ox.ac.uk/ukb/field.cgi?id=41200
multimodal_vae_ecg_latent87_residual	Summary Operations	Operative procedures - OPCS4	N03.2 Drainage of scrotum	0.151372	2.82914e-20	http://biobank.ndph.ox.ac.uk/ukb/field.cgi?id=41272
multimodal_vae_ecg_latent87_residual	Traumatic events	Been involved in combat or exposed to war-zone	Yes, within the last 12 months	0.151372	2.82914e-20	http://biobank.ndph.ox.ac.uk/ukb/field.cgi?id=20527
multimodal_vae_ecg_latent87_residual	Unusual and psychotic experiences	Frequency of unusual or psychotic experiences in past year	Nearly every day or daily	0.151372	2.82914e-20	http://biobank.ndph.ox.ac.uk/ukb/field.cgi?id=20467
singlemodal_vae_ecg_lead_V3_latent06_residual	Arterial stiffness	Position of the shoulder on the pulse waveform		0.151177	3.16407e-20	http://biobank.ndph.ox.ac.uk/ukb/field.cgi?id=4200
multimodal_vae_ecg_ppg_multi_latent10_residual	Body composition by DXA	Arms total mass		-0.151141	3.23069e-20	http://biobank.ndph.ox.ac.uk/ukb/field.cgi?id=23260
singlemodal_vae_ecg_lead_V3_latent03_residual	Reception	Date of attending assessment centre		-0.151101	3.30471e-20	http://biobank.ndph.ox.ac.uk/ukb/field.cgi?id=53
singlemodal_vae_ecg_lead_aVF_latent06_residual	Body composition by impedance	Body fat percentage		0.150916	3.67605e-20	http://biobank.ndph.ox.ac.uk/ukb/field.cgi?id=23099
multimodal_vae_ecg_latent81_residual	Arterial stiffness	Position of pulse wave notch		-0.150878	3.7567e-20	http://biobank.ndph.ox.ac.uk/ukb/field.cgi?id=4199
singlemodal_vae_ecg_lead_aVF_latent07_residual	Body size measures	Body mass index (BMI)		0.150845	3.82821e-20	http://biobank.ndph.ox.ac.uk/ukb/field.cgi?id=21001
singlemodal_vae_ecg_lead_V4_latent02_residual	Process authorisation	Imaging screening authorisation	Staff 158967	0.150827	3.86768e-20	http://biobank.ndph.ox.ac.uk/ukb/field.cgi?id=21761
multimodal_vae_ecg_ppg_multi_latent06_residual	Summary Diagnoses	Diagnoses - secondary ICD10	I45.1 Other and unspecified right bundle-branch block	-0.150746	4.05185e-20	http://biobank.ndph.ox.ac.uk/ukb/field.cgi?id=41204
multimodal_vae_ecg_ppg_multi_latent06_residual	Summary Diagnoses	Diagnoses - ICD10	I45.1 Other and unspecified right bundle-branch block	-0.150746	4.05185e-20	http://biobank.ndph.ox.ac.uk/ukb/field.cgi?id=41270
singlemodal_vae_ecg_lead_V3_latent08_residual	Arterial stiffness	Pulse rate		0.150746	4.05207e-20	http://biobank.ndph.ox.ac.uk/ukb/field.cgi?id=4194
multimodal_vae_ecg_latent56_residual	Medical conditions	Vascular/heart problems diagnosed by doctor	None of the above	-0.15064	4.30464e-20	http://biobank.ndph.ox.ac.uk/ukb/field.cgi?id=6150
singlemodal_vae_ecg_ppg_ecg_latent07_residual	Body composition by impedance	Trunk fat percentage		0.150437	4.83449e-20	http://biobank.ndph.ox.ac.uk/ukb/field.cgi?id=23127
singlemodal_vae_ecg_lead_I_latent07_residual	Body composition by impedance	Trunk fat percentage		0.150437	4.83597e-20	http://biobank.ndph.ox.ac.uk/ukb/field.cgi?id=23127
singlemodal_vae_ecg_lead_aVF_latent06_residual	Body composition by impedance	Arm fat percentage (left)		0.15043	4.85344e-20	http://biobank.ndph.ox.ac.uk/ukb/field.cgi?id=23123
singlemodal_vae_ecg_lead_II_latent02_residual	Body composition by impedance	Whole body fat mass		-0.15041	4.90984e-20	http://biobank.ndph.ox.ac.uk/ukb/field.cgi?id=23100
singlemodal_vae_ecg_lead_V4_latent08_residual	Body composition by impedance	Leg fat mass (right)		0.150404	4.92793e-20	http://biobank.ndph.ox.ac.uk/ukb/field.cgi?id=23112
singlemodal_vae_ecg_lead_I_latent04_residual	Spirometry	FEV1/ FVC ratio Z-score		-0.150392	4.96051e-20	http://biobank.ndph.ox.ac.uk/ukb/field.cgi?id=20258
singlemodal_vae_ecg_ppg_ecg_latent04_residual	Spirometry	FEV1/ FVC ratio Z-score		-0.150391	4.96437e-20	http://biobank.ndph.ox.ac.uk/ukb/field.cgi?id=20258
singlemodal_vae_ecg_ppg_ppg_latent03_residual	T1 structural brain MRI	Scanner table position		-0.15038	4.99402e-20	http://biobank.ndph.ox.ac.uk/ukb/field.cgi?id=25759
singlemodal_vae_ecg_lead_aVF_latent07_residual	Body composition by impedance	Body mass index (BMI)		0.150249	5.38229e-20	http://biobank.ndph.ox.ac.uk/ukb/field.cgi?id=23104
singlemodal_vae_ecg_lead_V4_latent08_residual	ECG at rest, 12-lead	Number of automated diagnostic comments recorded during 12-lead ECG		0.150238	5.41758e-20	http://biobank.ndph.ox.ac.uk/ukb/field.cgi?id=12654
singlemodal_vae_ecg_lead_aVF_latent03_residual	ECG at rest, 12-lead	Ventricular rate		-0.150184	5.58618e-20	http://biobank.ndph.ox.ac.uk/ukb/field.cgi?id=12336
singlemodal_vae_ecg_lead_V5_latent05_residual	ECG at rest, 12-lead	Ventricular rate		0.150168	5.63919e-20	http://biobank.ndph.ox.ac.uk/ukb/field.cgi?id=12336
multimodal_vae_ecg_ppg_multi_latent08_residual	Blood pressure	Pulse rate, automated reading		-0.150072	5.9541e-20	http://biobank.ndph.ox.ac.uk/ukb/field.cgi?id=102
singlemodal_vae_ecg_ppg_ppg_latent03_residual	Prospective memory	Time to answer		-0.14989	6.60729e-20	http://biobank.ndph.ox.ac.uk/ukb/field.cgi?id=4288
multimodal_vae_ecg_ppg_multi_latent02_residual	Early life factors	Maternal smoking around birth	No	-0.149756	7.13065e-20	http://biobank.ndph.ox.ac.uk/ukb/field.cgi?id=1787
multimodal_vae_ecg_latent49_residual	ECG at rest, 12-lead	P axis		-0.149705	7.3385e-20	http://biobank.ndph.ox.ac.uk/ukb/field.cgi?id=22335
multimodal_vae_ecg_ppg_multi_latent02_residual	Process authorisation	Sample collection authorisation	Staff 158950	-0.149671	7.48507e-20	http://biobank.ndph.ox.ac.uk/ukb/field.cgi?id=21742
singlemodal_vae_ecg_lead_aVL_latent04_residual	Body composition by DXA	Total mass		0.149654	7.55664e-20	http://biobank.ndph.ox.ac.uk/ukb/field.cgi?id=23283
multimodal_vae_ecg_latent96_residual	Bone size, mineral and density by DXA	Ribs BMD (bone mineral density)		0.14964	7.61742e-20	http://biobank.ndph.ox.ac.uk/ukb/field.cgi?id=23233
multimodal_vae_ecg_latent56_residual	Early life factors	Part of a multiple birth	No	-0.149597	7.80523e-20	http://biobank.ndph.ox.ac.uk/ukb/field.cgi?id=1777
singlemodal_vae_ecg_lead_V6_latent04_residual	Arterial stiffness	Pulse rate		-0.149465	8.41342e-20	http://biobank.ndph.ox.ac.uk/ukb/field.cgi?id=4194
multimodal_vae_ecg_latent29_residual	Abdominal composition	Posterior thigh muscle fat infiltration (MFI) (right)		-0.149411	8.67666e-20	http://biobank.ndph.ox.ac.uk/ukb/field.cgi?id=23356
multimodal_vae_ecg_ppg_multi_latent02_residual	Family history	Illnesses of mother	None of the above (group 2)	-0.149373	8.86269e-20	http://biobank.ndph.ox.ac.uk/ukb/field.cgi?id=20110
singlemodal_vae_ecg_lead_aVL_latent04_residual	Body composition by impedance	Arm fat mass (left)		0.149363	8.9147e-20	http://biobank.ndph.ox.ac.uk/ukb/field.cgi?id=23124
singlemodal_vae_ecg_lead_aVL_latent04_residual	Body composition by impedance	Arm fat mass (right)		0.149334	9.06466e-20	http://biobank.ndph.ox.ac.uk/ukb/field.cgi?id=23120
singlemodal_vae_ecg_lead_V3_latent03_residual	Left ventricular size and function	Average heart rate		-0.149262	9.43903e-20	http://biobank.ndph.ox.ac.uk/ukb/field.cgi?id=22426
singlemodal_vae_ecg_lead_V4_latent07_residual	Body composition by impedance	Body mass index (BMI)		-0.149251	9.49974e-20	http://biobank.ndph.ox.ac.uk/ukb/field.cgi?id=23104
multimodal_vae_ecg_latent96_residual	Bone size, mineral and density by DXA	Ribs BMC (bone mineral content)		0.149161	9.99841e-20	http://biobank.ndph.ox.ac.uk/ukb/field.cgi?id=23310
singlemodal_vae_ecg_lead_V3_latent07_residual	ECG at rest, 12-lead	PP interval		-0.149149	1.00677e-19	http://biobank.ndph.ox.ac.uk/ukb/field.cgi?id=22334
singlemodal_vae_ecg_lead_V5_latent01_residual	Body composition by impedance	Arm fat mass (left)		0.14905	1.06457e-19	http://biobank.ndph.ox.ac.uk/ukb/field.cgi?id=23124
singlemodal_vae_ecg_lead_V5_latent01_residual	Body size measures	Waist circumference		0.148975	1.11072e-19	http://biobank.ndph.ox.ac.uk/ukb/field.cgi?id=48
singlemodal_vae_ecg_lead_V3_latent07_residual	ECG at rest, 12-lead	RR interval		-0.148905	1.15578e-19	http://biobank.ndph.ox.ac.uk/ukb/field.cgi?id=22333
singlemodal_vae_ecg_lead_V6_latent05_residual	Body composition by DXA	Total mass		-0.148758	1.25567e-19	http://biobank.ndph.ox.ac.uk/ukb/field.cgi?id=23283
singlemodal_vae_ecg_lead_II_latent06_residual	Arterial stiffness	Position of pulse wave notch		0.148683	1.31008e-19	http://biobank.ndph.ox.ac.uk/ukb/field.cgi?id=4199
singlemodal_vae_ecg_lead_V4_latent08_residual	Body composition by DXA	Arms total mass		0.148666	1.32255e-19	http://biobank.ndph.ox.ac.uk/ukb/field.cgi?id=23260
singlemodal_vae_ecg_lead_II_latent06_residual	Arterial stiffness	Pulse rate		0.148653	1.33267e-19	http://biobank.ndph.ox.ac.uk/ukb/field.cgi?id=4194
singlemodal_vae_ecg_lead_V4_latent07_residual	Body size measures	Body mass index (BMI)		-0.148591	1.38021e-19	http://biobank.ndph.ox.ac.uk/ukb/field.cgi?id=21001
multimodal_vae_ecg_ppg_multi_latent10_residual	Blood pressure	Diastolic blood pressure, automated reading		-0.148567	1.3991e-19	http://biobank.ndph.ox.ac.uk/ukb/field.cgi?id=4079
singlemodal_vae_ecg_lead_aVF_latent06_residual	Body composition by impedance	Body fat percentage		0.148496	1.45562e-19	http://biobank.ndph.ox.ac.uk/ukb/field.cgi?id=23099
singlemodal_vae_ecg_ppg_ecg_latent07_residual	Body size measures	Body mass index (BMI)		0.148464	1.48213e-19	http://biobank.ndph.ox.ac.uk/ukb/field.cgi?id=21001
singlemodal_vae_ecg_lead_I_latent07_residual	Body size measures	Body mass index (BMI)		0.148464	1.48237e-19	http://biobank.ndph.ox.ac.uk/ukb/field.cgi?id=21001
singlemodal_vae_ecg_lead_V4_latent08_residual	Abdominal composition	Visceral adipose tissue volume (VAT)		0.14843	1.51144e-19	http://biobank.ndph.ox.ac.uk/ukb/field.cgi?id=22407
singlemodal_vae_ecg_lead_aVR_latent04_residual	Body composition by impedance	Arm fat mass (right)		-0.148402	1.53544e-19	http://biobank.ndph.ox.ac.uk/ukb/field.cgi?id=23120
multimodal_vae_ecg_latent46_residual	Blood pressure	Pulse rate, automated reading		0.148394	1.54189e-19	http://biobank.ndph.ox.ac.uk/ukb/field.cgi?id=102
singlemodal_vae_ecg_lead_aVR_latent04_residual	Blood pressure	Systolic blood pressure, automated reading		-0.148361	1.57121e-19	http://biobank.ndph.ox.ac.uk/ukb/field.cgi?id=4080
multimodal_vae_ecg_latent56_residual	Early life factors	Country of birth (UK/elsewhere)	England	-0.148318	1.60996e-19	http://biobank.ndph.ox.ac.uk/ukb/field.cgi?id=1647
singlemodal_vae_ecg_lead_V6_latent01_residual	Blood pressure	Pulse rate, automated reading		0.148274	1.64969e-19	http://biobank.ndph.ox.ac.uk/ukb/field.cgi?id=102
multimodal_vae_ecg_latent56_residual	ECG at rest, 12-lead	QRS duration		0.148174	1.74585e-19	http://biobank.ndph.ox.ac.uk/ukb/field.cgi?id=12340
singlemodal_vae_ecg_lead_V5_latent01_residual	Body composition by impedance	Trunk fat mass		0.148156	1.76341e-19	http://biobank.ndph.ox.ac.uk/ukb/field.cgi?id=23128
singlemodal_vae_ecg_lead_aVL_latent04_residual	Body composition by impedance	Body fat percentage		0.148139	1.78037e-19	http://biobank.ndph.ox.ac.uk/ukb/field.cgi?id=23099
singlemodal_vae_ecg_lead_V3_latent06_residual	ECG at rest, 12-lead	QRS duration		-0.148101	1.81918e-19	http://biobank.ndph.ox.ac.uk/ukb/field.cgi?id=12340
singlemodal_vae_ecg_lead_V5_latent03_residual	Body size measures	Waist circumference		-0.148003	1.92222e-19	http://biobank.ndph.ox.ac.uk/ukb/field.cgi?id=48
singlemodal_vae_ecg_ppg_ppg_latent04_residual	ECG at rest, 12-lead	QT interval		0.147971	1.95707e-19	http://biobank.ndph.ox.ac.uk/ukb/field.cgi?id=22331
singlemodal_vae_ecg_lead_V6_latent05_residual	Body size measures	Body mass index (BMI)		-0.147963	1.96514e-19	http://biobank.ndph.ox.ac.uk/ukb/field.cgi?id=21001
singlemodal_vae_ecg_lead_aVR_latent04_residual	Blood pressure	Diastolic blood pressure, automated reading		-0.147954	1.97587e-19	http://biobank.ndph.ox.ac.uk/ukb/field.cgi?id=4079
singlemodal_vae_ecg_ppg_ecg_latent07_residual	Body composition by impedance	Arm fat mass (right)		0.147911	2.02356e-19	http://biobank.ndph.ox.ac.uk/ukb/field.cgi?id=23120
singlemodal_vae_ecg_lead_I_latent07_residual	Body composition by impedance	Arm fat mass (right)		0.147911	2.02414e-19	http://biobank.ndph.ox.ac.uk/ukb/field.cgi?id=23120
singlemodal_vae_ecg_lead_V6_latent03_residual	Body composition by impedance	Arm fat mass (right)		0.147867	2.07471e-19	http://biobank.ndph.ox.ac.uk/ukb/field.cgi?id=23120
singlemodal_vae_ecg_ppg_ecg_latent04_residual	Body composition by impedance	Arm fat percentage (left)		0.147858	2.08454e-19	http://biobank.ndph.ox.ac.uk/ukb/field.cgi?id=23123
singlemodal_vae_ecg_lead_I_latent04_residual	Body composition by impedance	Arm fat percentage (left)		0.147858	2.0854e-19	http://biobank.ndph.ox.ac.uk/ukb/field.cgi?id=23123
singlemodal_vae_ecg_lead_II_latent02_residual	Body size measures	Waist circumference		-0.147857	2.08656e-19	http://biobank.ndph.ox.ac.uk/ukb/field.cgi?id=48
multimodal_vae_ecg_latent84_residual	ECG at rest, 12-lead	T axis		0.147792	2.16441e-19	http://biobank.ndph.ox.ac.uk/ukb/field.cgi?id=22337
singlemodal_vae_ecg_lead_V4_latent02_residual	Early life factors	Country of birth (UK/elsewhere)	England	0.14777	2.19118e-19	http://biobank.ndph.ox.ac.uk/ukb/field.cgi?id=1647
multimodal_vae_ecg_latent76_residual	Numeric memory	Digits entered correctly	yes	0.147735	2.23406e-19	http://biobank.ndph.ox.ac.uk/ukb/field.cgi?id=4259
singlemodal_vae_ecg_lead_V5_latent01_residual	Body composition by impedance	Arm fat mass (right)		0.14771	2.2654e-19	http://biobank.ndph.ox.ac.uk/ukb/field.cgi?id=23120
singlemodal_vae_ecg_lead_V4_latent02_residual	Early life factors	Handedness (chirality/laterality)	Right-handed	0.147636	2.36151e-19	http://biobank.ndph.ox.ac.uk/ukb/field.cgi?id=1707
singlemodal_vae_ecg_lead_V5_latent01_residual	Body composition by impedance	Trunk fat percentage		0.147632	2.36768e-19	http://biobank.ndph.ox.ac.uk/ukb/field.cgi?id=23127
singlemodal_vae_ecg_ppg_ecg_latent07_residual	Body composition by impedance	Arm fat mass (right)		0.147623	2.3787e-19	http://biobank.ndph.ox.ac.uk/ukb/field.cgi?id=23120
singlemodal_vae_ecg_lead_I_latent07_residual	Body composition by impedance	Arm fat mass (right)		0.147623	2.37938e-19	http://biobank.ndph.ox.ac.uk/ukb/field.cgi?id=23120
multimodal_vae_ecg_latent29_residual	Body composition by impedance	Arm fat percentage (right)		-0.147607	2.40109e-19	http://biobank.ndph.ox.ac.uk/ukb/field.cgi?id=23119
singlemodal_vae_ecg_lead_aVL_latent04_residual	Body size measures	Waist circumference		0.147592	2.42111e-19	http://biobank.ndph.ox.ac.uk/ukb/field.cgi?id=48
singlemodal_vae_ecg_lead_aVR_latent04_residual	Body composition by impedance	Trunk fat mass		-0.147473	2.58751e-19	http://biobank.ndph.ox.ac.uk/ukb/field.cgi?id=23128
singlemodal_vae_ecg_lead_II_latent05_residual	Abdominal composition	Total trunk fat volume		-0.147438	2.63952e-19	http://biobank.ndph.ox.ac.uk/ukb/field.cgi?id=22410
multimodal_vae_ecg_latent94_residual	Soup/snacks/pastries yesterday	Cheesy biscuits intake	2	-0.147315	2.82748e-19	http://biobank.ndph.ox.ac.uk/ukb/field.cgi?id=102480
multimodal_vae_ecg_latent94_residual	Hot/cold beverages yesterday	Cappuccino intake	5	-0.147315	2.82748e-19	http://biobank.ndph.ox.ac.uk/ukb/field.cgi?id=100290
multimodal_vae_ecg_latent60_residual	ECG at rest, 12-lead	Number of automated diagnostic comments recorded during 12-lead ECG		0.147286	2.87367e-19	http://biobank.ndph.ox.ac.uk/ukb/field.cgi?id=12654
singlemodal_vae_ecg_lead_V4_latent05_residual	Arterial stiffness	Position of pulse wave notch		-0.147264	2.9083e-19	http://biobank.ndph.ox.ac.uk/ukb/field.cgi?id=4199
singlemodal_vae_ecg_lead_V4_latent08_residual	Body composition by impedance	Leg fat mass (left)		0.147236	2.95539e-19	http://biobank.ndph.ox.ac.uk/ukb/field.cgi?id=23116
singlemodal_vae_ecg_ppg_ecg_latent07_residual	Body composition by impedance	Body mass index (BMI)		0.147209	2.99919e-19	http://biobank.ndph.ox.ac.uk/ukb/field.cgi?id=23104
singlemodal_vae_ecg_lead_I_latent07_residual	Body composition by impedance	Body mass index (BMI)		0.147209	2.99973e-19	http://biobank.ndph.ox.ac.uk/ukb/field.cgi?id=23104
multimodal_vae_ecg_ppg_multi_latent08_residual	Pulse wave analysis	Number of beats in waveform average for PWA		-0.147078	3.22711e-19	http://biobank.ndph.ox.ac.uk/ukb/field.cgi?id=12679
singlemodal_vae_ecg_lead_V1_latent05_residual	Ethnicity	Ethnic background	British	-0.147048	3.28272e-19	http://biobank.ndph.ox.ac.uk/ukb/field.cgi?id=21000
singlemodal_vae_ecg_lead_II_latent05_residual	Body composition by impedance	Body mass index (BMI)		-0.147025	3.32468e-19	http://biobank.ndph.ox.ac.uk/ukb/field.cgi?id=23104
multimodal_vae_ecg_latent34_residual	ECG at rest, 12-lead	P axis		-0.147022	3.33105e-19	http://biobank.ndph.ox.ac.uk/ukb/field.cgi?id=22335
singlemodal_vae_ecg_lead_II_latent05_residual	Body composition by impedance	Trunk fat mass		-0.146994	3.38188e-19	http://biobank.ndph.ox.ac.uk/ukb/field.cgi?id=23128
multimodal_vae_ecg_latent29_residual	ECG at rest, 12-lead	T axis		0.146973	3.42331e-19	http://biobank.ndph.ox.ac.uk/ukb/field.cgi?id=22337
singlemodal_vae_ecg_lead_V5_latent03_residual	Body composition by impedance	Arm fat mass (left)		-0.146918	3.529e-19	http://biobank.ndph.ox.ac.uk/ukb/field.cgi?id=23124
singlemodal_vae_ecg_lead_V3_latent03_residual	Pulse wave analysis	Heart rate during PWA		-0.146913	3.53926e-19	http://biobank.ndph.ox.ac.uk/ukb/field.cgi?id=12673
singlemodal_vae_ecg_lead_V1_latent02_residual	Reception	Date of attending assessment centre		0.146912	3.54165e-19	http://biobank.ndph.ox.ac.uk/ukb/field.cgi?id=53
singlemodal_vae_ecg_lead_V6_latent03_residual	Body size measures	Body mass index (BMI)		0.146834	3.69882e-19	http://biobank.ndph.ox.ac.uk/ukb/field.cgi?id=21001
singlemodal_vae_ecg_lead_II_latent01_residual	ECG at rest, 12-lead	P axis		0.146808	3.75227e-19	http://biobank.ndph.ox.ac.uk/ukb/field.cgi?id=22335
multimodal_vae_ecg_latent29_residual	Blood pressure	Pulse rate (during blood-pressure measurement)		-0.146733	3.91369e-19	http://biobank.ndph.ox.ac.uk/ukb/field.cgi?id=95
singlemodal_vae_ecg_lead_V6_latent05_residual	Body composition by impedance	Body mass index (BMI)		-0.146717	3.9487e-19	http://biobank.ndph.ox.ac.uk/ukb/field.cgi?id=23104
multimodal_vae_ecg_latent29_residual	Abdominal composition	Weight-to-muscle ratio		-0.146633	4.13801e-19	http://biobank.ndph.ox.ac.uk/ukb/field.cgi?id=22433
singlemodal_vae_ecg_lead_aVR_latent04_residual	Body composition by impedance	Trunk fat percentage		-0.146618	4.17188e-19	http://biobank.ndph.ox.ac.uk/ukb/field.cgi?id=23127
singlemodal_vae_ecg_lead_aVF_latent03_residual	Arterial stiffness	Pulse rate		-0.146572	4.28043e-19	http://biobank.ndph.ox.ac.uk/ukb/field.cgi?id=4194
singlemodal_vae_ecg_ppg_ppg_latent02_residual	Bone-densitometry of heel	Heel ultrasound method (left)	Direct entry	0.146542	4.3519e-19	http://biobank.ndph.ox.ac.uk/ukb/field.cgi?id=4092
singlemodal_vae_ecg_ppg_ppg_latent03_residual	Process authorisation	Verbal interview authorisation	Staff 158889	0.146468	4.53582e-19	http://biobank.ndph.ox.ac.uk/ukb/field.cgi?id=21731
singlemodal_vae_ecg_ppg_ppg_latent02_residual	Bone-densitometry of heel	Heel ultrasound method (right)	Direct entry	0.146394	4.72546e-19	http://biobank.ndph.ox.ac.uk/ukb/field.cgi?id=4095
multimodal_vae_ecg_latent56_residual	Reception	Date of attending assessment centre		0.146309	4.95284e-19	http://biobank.ndph.ox.ac.uk/ukb/field.cgi?id=53
multimodal_vae_ecg_ppg_multi_latent10_residual	Body composition by DXA	Gynoid total mass		-0.146279	5.03592e-19	http://biobank.ndph.ox.ac.uk/ukb/field.cgi?id=23265
singlemodal_vae_ecg_lead_II_latent02_residual	Body size measures	Hip circumference		-0.146241	5.14593e-19	http://biobank.ndph.ox.ac.uk/ukb/field.cgi?id=49
singlemodal_vae_ecg_ppg_ppg_latent04_residual	Abdominal composition	Abdominal fat ratio		-0.146162	5.37578e-19	http://biobank.ndph.ox.ac.uk/ukb/field.cgi?id=22434
singlemodal_vae_ecg_lead_aVR_latent04_residual	Body composition by impedance	Whole body fat mass		-0.146117	5.51189e-19	http://biobank.ndph.ox.ac.uk/ukb/field.cgi?id=23100
singlemodal_vae_ecg_lead_V3_latent08_residual	ECG at rest, 12-lead	PP interval		-0.146082	5.6189e-19	http://biobank.ndph.ox.ac.uk/ukb/field.cgi?id=22334
singlemodal_vae_ecg_lead_III_latent06_residual	Bone size, mineral and density by DXA	Ribs BMD (bone mineral density)		-0.146065	5.67165e-19	http://biobank.ndph.ox.ac.uk/ukb/field.cgi?id=23233
singlemodal_vae_ecg_lead_V5_latent08_residual	ECG during exercise	ECG, heart rate		-0.145983	5.9379e-19	http://biobank.ndph.ox.ac.uk/ukb/field.cgi?id=5983
multimodal_vae_ecg_ppg_multi_latent06_residual	Circulatory system disorders	Date I45 first reported (other conduction disorders)		0.145964	5.9981e-19	http://biobank.ndph.ox.ac.uk/ukb/field.cgi?id=131344
singlemodal_vae_ecg_ppg_ppg_latent01_residual	Arterial stiffness	Pulse rate		-0.145894	6.23779e-19	http://biobank.ndph.ox.ac.uk/ukb/field.cgi?id=4194
singlemodal_vae_ecg_ppg_ecg_latent07_residual	Body composition by impedance	Arm fat mass (left)		0.14583	6.46118e-19	http://biobank.ndph.ox.ac.uk/ukb/field.cgi?id=23124
singlemodal_vae_ecg_lead_I_latent07_residual	Body composition by impedance	Arm fat mass (left)		0.14583	6.46305e-19	http://biobank.ndph.ox.ac.uk/ukb/field.cgi?id=23124
multimodal_vae_ecg_latent48_residual	ECG at rest, 12-lead	QTC interval		0.145781	6.64122e-19	http://biobank.ndph.ox.ac.uk/ukb/field.cgi?id=22332
singlemodal_vae_ecg_lead_III_latent01_residual	ECG at rest, 12-lead	Ventricular rate		0.145655	7.11738e-19	http://biobank.ndph.ox.ac.uk/ukb/field.cgi?id=12336
multimodal_vae_ecg_latent33_residual	Summary Diagnoses	Diagnoses - main ICD10	K05.1 Chronic gingivitis	-0.145606	7.31587e-19	http://biobank.ndph.ox.ac.uk/ukb/field.cgi?id=41202
multimodal_vae_ecg_latent33_residual	Summary Diagnoses	Diagnoses - main ICD10	S22.4 Multiple fractures of ribs	-0.145606	7.31587e-19	http://biobank.ndph.ox.ac.uk/ukb/field.cgi?id=41202
multimodal_vae_ecg_latent33_residual	Summary Diagnoses	Diagnoses - ICD10	S22.4 Multiple fractures of ribs	-0.145606	7.31587e-19	http://biobank.ndph.ox.ac.uk/ukb/field.cgi?id=41270
multimodal_vae_ecg_latent33_residual	Summary Diagnoses	Diagnoses - ICD10	K05.1 Chronic gingivitis	-0.145606	7.31587e-19	http://biobank.ndph.ox.ac.uk/ukb/field.cgi?id=41270
multimodal_vae_ecg_latent33_residual	Digestive system disorders	Source of report of K05 (gingivitis and periodontal diseases)	Primary care and other source(s)	-0.145606	7.31587e-19	http://biobank.ndph.ox.ac.uk/ukb/field.cgi?id=131563
multimodal_vae_ecg_latent33_residual	Digestive system disorders	Source of report of K31 (other diseases of stomach and duodenum)	Primary care only	-0.145606	7.31587e-19	http://biobank.ndph.ox.ac.uk/ukb/field.cgi?id=131603
multimodal_vae_ecg_latent33_residual	Employment history	Job code - historical	Construction trades n.e.c.	-0.145606	7.31587e-19	http://biobank.ndph.ox.ac.uk/ukb/field.cgi?id=22617
multimodal_vae_ecg_latent33_residual	Employment history	Job coding	builder, building contractor	-0.145606	7.31587e-19	http://biobank.ndph.ox.ac.uk/ukb/field.cgi?id=22601
multimodal_vae_ecg_latent76_residual	ECG at rest, 12-lead	QTC interval		-0.14555	7.54353e-19	http://biobank.ndph.ox.ac.uk/ukb/field.cgi?id=22332
singlemodal_vae_ecg_lead_aVF_latent02_residual	ECG at rest, 12-lead	QTC interval		0.145547	7.55705e-19	http://biobank.ndph.ox.ac.uk/ukb/field.cgi?id=22332
singlemodal_vae_ecg_ppg_ecg_latent04_residual	Body composition by impedance	Leg fat mass (right)		0.14552	7.671e-19	http://biobank.ndph.ox.ac.uk/ukb/field.cgi?id=23112
singlemodal_vae_ecg_lead_I_latent04_residual	Body composition by impedance	Leg fat mass (right)		0.145518	7.67731e-19	http://biobank.ndph.ox.ac.uk/ukb/field.cgi?id=23112
multimodal_vae_ecg_latent29_residual	Abdominal composition	Posterior thigh muscle fat infiltration (MFI) (left)		-0.145449	7.97968e-19	http://biobank.ndph.ox.ac.uk/ukb/field.cgi?id=23355
singlemodal_vae_ecg_lead_aVL_latent04_residual	Body composition by DXA	Android total mass		0.145431	8.05583e-19	http://biobank.ndph.ox.ac.uk/ukb/field.cgi?id=23248
multimodal_vae_ecg_ppg_multi_latent02_residual	Family history	Illnesses of father	None of the above (group 2)	-0.145415	8.12719e-19	http://biobank.ndph.ox.ac.uk/ukb/field.cgi?id=20107
multimodal_vae_ecg_latent35_residual	Family history	Illnesses of mother	None of the above (group 2)	0.145381	8.28419e-19	http://biobank.ndph.ox.ac.uk/ukb/field.cgi?id=20110
singlemodal_vae_ecg_lead_V6_latent03_residual	Body composition by impedance	Body mass index (BMI)		0.14536	8.37732e-19	http://biobank.ndph.ox.ac.uk/ukb/field.cgi?id=23104
singlemodal_vae_ecg_lead_II_latent06_residual	Blood pressure	Pulse rate, automated reading		0.14536	8.37741e-19	http://biobank.ndph.ox.ac.uk/ukb/field.cgi?id=102
singlemodal_vae_ecg_lead_V4_latent04_residual	ECG at rest, 12-lead	Ventricular rate		0.145344	8.45177e-19	http://biobank.ndph.ox.ac.uk/ukb/field.cgi?id=12336
singlemodal_vae_ecg_lead_V5_latent03_residual	Body composition by impedance	Whole body fat mass		-0.14527	8.80389e-19	http://biobank.ndph.ox.ac.uk/ukb/field.cgi?id=23100
singlemodal_vae_ecg_ppg_ecg_latent04_residual	Abdominal composition	Abdominal fat ratio		0.145252	8.89163e-19	http://biobank.ndph.ox.ac.uk/ukb/field.cgi?id=22434
singlemodal_vae_ecg_lead_I_latent04_residual	Abdominal composition	Abdominal fat ratio		0.145251	8.89881e-19	http://biobank.ndph.ox.ac.uk/ukb/field.cgi?id=22434
singlemodal_vae_ecg_lead_V3_latent02_residual	ECG at rest, 12-lead	PP interval		0.145224	9.03175e-19	http://biobank.ndph.ox.ac.uk/ukb/field.cgi?id=22334
singlemodal_vae_ecg_lead_aVF_latent06_residual	Abdominal composition	Visceral adipose tissue volume (VAT)		0.145182	9.24322e-19	http://biobank.ndph.ox.ac.uk/ukb/field.cgi?id=22407
singlemodal_vae_ecg_ppg_ppg_latent02_residual	Left ventricular size and function	LV ejection fraction		-0.145131	9.50579e-19	http://biobank.ndph.ox.ac.uk/ukb/field.cgi?id=22420
multimodal_vae_ecg_latent84_residual	Body composition by impedance	Whole body fat mass		0.145118	9.57826e-19	http://biobank.ndph.ox.ac.uk/ukb/field.cgi?id=23100
multimodal_vae_ecg_latent69_residual	Medications	Treatment/medication code	multivitamins capsule	0.145049	9.94822e-19	http://biobank.ndph.ox.ac.uk/ukb/field.cgi?id=20003
singlemodal_vae_ecg_lead_V1_latent05_residual	Process authorisation	Imaging screening authorisation	Staff 158967	-0.145036	1.00177e-18	http://biobank.ndph.ox.ac.uk/ukb/field.cgi?id=21761
singlemodal_vae_ecg_lead_V2_latent07_residual	Reception	UK Biobank assessment centre	Reading (imaging)	0.145023	1.00883e-18	http://biobank.ndph.ox.ac.uk/ukb/field.cgi?id=54
singlemodal_vae_ecg_lead_aVF_latent07_residual	Body composition by impedance	Trunk fat mass		0.145012	1.01513e-18	http://biobank.ndph.ox.ac.uk/ukb/field.cgi?id=23128
singlemodal_vae_ecg_lead_aVR_latent04_residual	Body composition by impedance	Body mass index (BMI)		-0.145005	1.01909e-18	http://biobank.ndph.ox.ac.uk/ukb/field.cgi?id=23104
singlemodal_vae_ecg_lead_V6_latent05_residual	Body composition by DXA	Gynoid total mass		-0.145001	1.02152e-18	http://biobank.ndph.ox.ac.uk/ukb/field.cgi?id=23265
singlemodal_vae_ecg_lead_II_latent05_residual	Body composition by impedance	Whole body fat mass		-0.144984	1.03084e-18	http://biobank.ndph.ox.ac.uk/ukb/field.cgi?id=23100
singlemodal_vae_ecg_lead_V6_latent05_residual	Body composition by DXA	Trunk total mass		-0.144983	1.03139e-18	http://biobank.ndph.ox.ac.uk/ukb/field.cgi?id=23287
singlemodal_vae_ecg_lead_V1_latent05_residual	Reception	Date of attending assessment centre		0.144973	1.03732e-18	http://biobank.ndph.ox.ac.uk/ukb/field.cgi?id=53
singlemodal_vae_ecg_ppg_ecg_latent04_residual	Body composition by impedance	Leg fat mass (left)		0.144928	1.06306e-18	http://biobank.ndph.ox.ac.uk/ukb/field.cgi?id=23116
singlemodal_vae_ecg_lead_I_latent04_residual	Body composition by impedance	Leg fat mass (left)		0.144928	1.06318e-18	http://biobank.ndph.ox.ac.uk/ukb/field.cgi?id=23116
singlemodal_vae_ecg_ppg_ecg_latent07_residual	Body composition by impedance	Trunk fat percentage		0.144893	1.08366e-18	http://biobank.ndph.ox.ac.uk/ukb/field.cgi?id=23127
singlemodal_vae_ecg_lead_I_latent07_residual	Body composition by impedance	Trunk fat percentage		0.144893	1.08398e-18	http://biobank.ndph.ox.ac.uk/ukb/field.cgi?id=23127
singlemodal_vae_ecg_lead_V3_latent06_residual	Blood pressure	Pulse rate (during blood-pressure measurement)		0.144853	1.10798e-18	http://biobank.ndph.ox.ac.uk/ukb/field.cgi?id=95
singlemodal_vae_ecg_lead_aVR_latent04_residual	Body size measures	Waist circumference		-0.144782	1.15218e-18	http://biobank.ndph.ox.ac.uk/ukb/field.cgi?id=48
singlemodal_vae_ecg_lead_II_latent05_residual	Abdominal composition	Abdominal fat ratio		-0.144752	1.17105e-18	http://biobank.ndph.ox.ac.uk/ukb/field.cgi?id=22434
multimodal_vae_ecg_latent29_residual	Body composition by DXA	Arms total mass		-0.144629	1.25326e-18	http://biobank.ndph.ox.ac.uk/ukb/field.cgi?id=23260
singlemodal_vae_ecg_lead_V3_latent03_residual	Medical conditions	Vascular/heart problems diagnosed by doctor	None of the above	0.144602	1.27176e-18	http://biobank.ndph.ox.ac.uk/ukb/field.cgi?id=6150
multimodal_vae_ecg_ppg_multi_latent10_residual	Blood pressure	Systolic blood pressure, automated reading		-0.144574	1.29163e-18	http://biobank.ndph.ox.ac.uk/ukb/field.cgi?id=4080
singlemodal_vae_ecg_lead_aVF_latent07_residual	Body composition by impedance	Whole body fat mass		0.144562	1.29983e-18	http://biobank.ndph.ox.ac.uk/ukb/field.cgi?id=23100
singlemodal_vae_ecg_ppg_ecg_latent04_residual	Body composition by impedance	Leg fat mass (left)		0.144538	1.31747e-18	http://biobank.ndph.ox.ac.uk/ukb/field.cgi?id=23116
multimodal_vae_ecg_latent56_residual	Ethnicity	Ethnic background	British	-0.144536	1.3185e-18	http://biobank.ndph.ox.ac.uk/ukb/field.cgi?id=21000
singlemodal_vae_ecg_lead_I_latent04_residual	Body composition by impedance	Leg fat mass (left)		0.144536	1.31852e-18	http://biobank.ndph.ox.ac.uk/ukb/field.cgi?id=23116
multimodal_vae_ecg_ppg_multi_latent02_residual	ECG at rest, 12-lead	Ventricular rate		-0.14451	1.33746e-18	http://biobank.ndph.ox.ac.uk/ukb/field.cgi?id=12336
singlemodal_vae_ecg_lead_aVF_latent02_residual	Arterial stiffness	Position of pulse wave notch		0.144504	1.34224e-18	http://biobank.ndph.ox.ac.uk/ukb/field.cgi?id=4199
singlemodal_vae_ecg_lead_V6_latent05_residual	Body composition by impedance	Trunk fat mass		-0.144478	1.36156e-18	http://biobank.ndph.ox.ac.uk/ukb/field.cgi?id=23128
singlemodal_vae_ecg_lead_V4_latent08_residual	ECG at rest, 12-lead	R axis		-0.144475	1.36342e-18	http://biobank.ndph.ox.ac.uk/ukb/field.cgi?id=22336
singlemodal_vae_ecg_ppg_ecg_latent04_residual	Body composition by impedance	Leg fat mass (right)		0.144335	1.47282e-18	http://biobank.ndph.ox.ac.uk/ukb/field.cgi?id=23112
singlemodal_vae_ecg_lead_I_latent04_residual	Body composition by impedance	Leg fat mass (right)		0.144333	1.47379e-18	http://biobank.ndph.ox.ac.uk/ukb/field.cgi?id=23112
singlemodal_vae_ecg_ppg_ppg_latent03_residual	Medical conditions	Vascular/heart problems diagnosed by doctor	None of the above	0.144323	1.4821e-18	http://biobank.ndph.ox.ac.uk/ukb/field.cgi?id=6150
singlemodal_vae_ecg_lead_V5_latent02_residual	Body composition by impedance	Trunk fat mass		-0.144206	1.58059e-18	http://biobank.ndph.ox.ac.uk/ukb/field.cgi?id=23128
singlemodal_vae_ecg_ppg_ppg_latent03_residual	Early life factors	Birth weight known	No	0.144182	1.60124e-18	http://biobank.ndph.ox.ac.uk/ukb/field.cgi?id=120
singlemodal_vae_ecg_ppg_ecg_latent04_residual	Body composition by impedance	Arm fat percentage (right)		0.144165	1.61615e-18	http://biobank.ndph.ox.ac.uk/ukb/field.cgi?id=23119
singlemodal_vae_ecg_lead_I_latent04_residual	Body composition by impedance	Arm fat percentage (right)		0.144164	1.61706e-18	http://biobank.ndph.ox.ac.uk/ukb/field.cgi?id=23119
multimodal_vae_ecg_latent7_residual	Blood pressure	Pulse rate, automated reading		0.144057	1.71495e-18	http://biobank.ndph.ox.ac.uk/ukb/field.cgi?id=102
singlemodal_vae_ecg_lead_aVR_latent04_residual	Body size measures	Body mass index (BMI)		-0.144052	1.71945e-18	http://biobank.ndph.ox.ac.uk/ukb/field.cgi?id=21001
multimodal_vae_ecg_latent96_residual	ECG at rest, 12-lead	QRS duration		0.144051	1.72046e-18	http://biobank.ndph.ox.ac.uk/ukb/field.cgi?id=12340
singlemodal_vae_ecg_lead_V5_latent01_residual	Body composition by impedance	Whole body fat mass		0.143951	1.8169e-18	http://biobank.ndph.ox.ac.uk/ukb/field.cgi?id=23100
singlemodal_vae_ecg_lead_V4_latent04_residual	ECG at rest, 12-lead	QRS duration		-0.143949	1.81878e-18	http://biobank.ndph.ox.ac.uk/ukb/field.cgi?id=12340
singlemodal_vae_ecg_lead_V3_latent07_residual	Arterial stiffness	Pulse rate		0.143889	1.87931e-18	http://biobank.ndph.ox.ac.uk/ukb/field.cgi?id=4194
multimodal_vae_ecg_latent7_residual	ECG at rest, 12-lead	QT interval		-0.143798	1.9752e-18	http://biobank.ndph.ox.ac.uk/ukb/field.cgi?id=22331
multimodal_vae_ecg_latent81_residual	ECG at rest, 12-lead	PQ interval		0.143785	1.98913e-18	http://biobank.ndph.ox.ac.uk/ukb/field.cgi?id=22330
singlemodal_vae_ecg_lead_V5_latent03_residual	Body size measures	Waist circumference		-0.143768	2.00786e-18	http://biobank.ndph.ox.ac.uk/ukb/field.cgi?id=48
singlemodal_vae_ecg_lead_aVF_latent06_residual	Blood pressure	Diastolic blood pressure, automated reading		0.143765	2.01076e-18	http://biobank.ndph.ox.ac.uk/ukb/field.cgi?id=4079
multimodal_vae_ecg_latent84_residual	Body composition by impedance	Trunk fat percentage		0.143759	2.01774e-18	http://biobank.ndph.ox.ac.uk/ukb/field.cgi?id=23127
singlemodal_vae_ecg_lead_aVR_latent04_residual	Body composition by impedance	Arm fat mass (right)		-0.143696	2.08886e-18	http://biobank.ndph.ox.ac.uk/ukb/field.cgi?id=23120
multimodal_vae_ecg_ppg_multi_latent02_residual	Left ventricular size and function	Average heart rate		-0.143678	2.1091e-18	http://biobank.ndph.ox.ac.uk/ukb/field.cgi?id=22426
singlemodal_vae_ecg_lead_II_latent05_residual	Body composition by DXA	Android total mass		-0.14364	2.15335e-18	http://biobank.ndph.ox.ac.uk/ukb/field.cgi?id=23248
multimodal_vae_ecg_latent84_residual	Body composition by impedance	Body mass index (BMI)		0.143555	2.25484e-18	http://biobank.ndph.ox.ac.uk/ukb/field.cgi?id=23104
singlemodal_vae_ecg_lead_aVL_latent01_residual	Body composition by DXA	Arms total mass		0.143515	2.30437e-18	http://biobank.ndph.ox.ac.uk/ukb/field.cgi?id=23260
singlemodal_vae_ecg_lead_V6_latent03_residual	Body composition by impedance	Arm fat mass (left)		0.143487	2.34048e-18	http://biobank.ndph.ox.ac.uk/ukb/field.cgi?id=23124
singlemodal_vae_ecg_ppg_ecg_latent07_residual	Blood pressure	Systolic blood pressure, automated reading		0.143484	2.34409e-18	http://biobank.ndph.ox.ac.uk/ukb/field.cgi?id=4080
singlemodal_vae_ecg_lead_I_latent07_residual	Blood pressure	Systolic blood pressure, automated reading		0.143484	2.34424e-18	http://biobank.ndph.ox.ac.uk/ukb/field.cgi?id=4080
singlemodal_vae_ecg_lead_V5_latent07_residual	ECG at rest, 12-lead	R axis		-0.143285	2.61221e-18	http://biobank.ndph.ox.ac.uk/ukb/field.cgi?id=22336
singlemodal_vae_ecg_lead_V4_latent02_residual	Sun exposure	Skin colour	Fair	0.143285	2.61288e-18	http://biobank.ndph.ox.ac.uk/ukb/field.cgi?id=1717
singlemodal_vae_ecg_lead_aVL_latent01_residual	Blood count	High light scatter reticulocyte count		0.143251	2.6618e-18	http://biobank.ndph.ox.ac.uk/ukb/field.cgi?id=30300
singlemodal_vae_ecg_lead_V6_latent05_residual	Body composition by impedance	Arm fat mass (left)		-0.14318	2.76567e-18	http://biobank.ndph.ox.ac.uk/ukb/field.cgi?id=23124
singlemodal_vae_ecg_lead_aVF_latent03_residual	Pulse wave analysis	Number of beats in waveform average for PWA		-0.143175	2.77314e-18	http://biobank.ndph.ox.ac.uk/ukb/field.cgi?id=12679
singlemodal_vae_ecg_ppg_ecg_latent04_residual	Body composition by DXA	Trunk total mass		0.143168	2.78365e-18	http://biobank.ndph.ox.ac.uk/ukb/field.cgi?id=23287
singlemodal_vae_ecg_lead_I_latent04_residual	Body composition by DXA	Trunk total mass		0.143165	2.78832e-18	http://biobank.ndph.ox.ac.uk/ukb/field.cgi?id=23287
multimodal_vae_ecg_ppg_multi_latent04_residual	Left ventricular size and function	LV stroke volume		0.143134	2.83583e-18	http://biobank.ndph.ox.ac.uk/ukb/field.cgi?id=22423
singlemodal_vae_ecg_lead_V4_latent08_residual	Body composition by impedance	Body fat percentage		0.143102	2.88554e-18	http://biobank.ndph.ox.ac.uk/ukb/field.cgi?id=23099
singlemodal_vae_ecg_ppg_ppg_latent03_residual	Sun exposure	Skin colour	Fair	0.143075	2.92905e-18	http://biobank.ndph.ox.ac.uk/ukb/field.cgi?id=1717
singlemodal_vae_ecg_lead_V1_latent05_residual	Early life factors	Handedness (chirality/laterality)	Right-handed	-0.143061	2.9512e-18	http://biobank.ndph.ox.ac.uk/ukb/field.cgi?id=1707
singlemodal_vae_ecg_ppg_ecg_latent04_residual	Body composition by DXA	Total mass		0.143031	2.99932e-18	http://biobank.ndph.ox.ac.uk/ukb/field.cgi?id=23283
singlemodal_vae_ecg_lead_I_latent04_residual	Body composition by DXA	Total mass		0.143028	3.00334e-18	http://biobank.ndph.ox.ac.uk/ukb/field.cgi?id=23283
singlemodal_vae_ecg_lead_aVF_latent01_residual	Body composition by DXA	Total mass		0.142994	3.05947e-18	http://biobank.ndph.ox.ac.uk/ukb/field.cgi?id=23283
singlemodal_vae_ecg_lead_V3_latent08_residual	Body composition by DXA	Gynoid total mass		0.14298	3.08253e-18	http://biobank.ndph.ox.ac.uk/ukb/field.cgi?id=23265
singlemodal_vae_ecg_lead_V6_latent05_residual	Body composition by impedance	Whole body fat mass		-0.142953	3.12882e-18	http://biobank.ndph.ox.ac.uk/ukb/field.cgi?id=23100
singlemodal_vae_ecg_lead_V5_latent08_residual	Pulse wave analysis	Cardiac output during PWA		-0.142907	3.20719e-18	http://biobank.ndph.ox.ac.uk/ukb/field.cgi?id=12682
singlemodal_vae_ecg_lead_V3_latent03_residual	Pulse wave analysis	Number of beats in waveform average for PWA		-0.142841	3.32415e-18	http://biobank.ndph.ox.ac.uk/ukb/field.cgi?id=12679
multimodal_vae_ecg_ppg_multi_latent07_residual	Arterial stiffness	Pulse rate		0.142821	3.36095e-18	http://biobank.ndph.ox.ac.uk/ukb/field.cgi?id=4194
singlemodal_vae_ecg_lead_V6_latent01_residual	Arterial stiffness	Pulse rate		0.142695	3.59818e-18	http://biobank.ndph.ox.ac.uk/ukb/field.cgi?id=4194
singlemodal_vae_ecg_lead_II_latent02_residual	Body size measures	Weight		-0.142636	3.71589e-18	http://biobank.ndph.ox.ac.uk/ukb/field.cgi?id=21002
singlemodal_vae_ecg_lead_II_latent05_residual	Body composition by impedance	Trunk fat percentage		-0.142626	3.73538e-18	http://biobank.ndph.ox.ac.uk/ukb/field.cgi?id=23127
singlemodal_vae_ecg_lead_II_latent05_residual	Body composition by impedance	Arm fat mass (right)		-0.142565	3.86034e-18	http://biobank.ndph.ox.ac.uk/ukb/field.cgi?id=23120
singlemodal_vae_ecg_lead_II_latent05_residual	Body size measures	Body mass index (BMI)		-0.142565	3.86187e-18	http://biobank.ndph.ox.ac.uk/ukb/field.cgi?id=21001
singlemodal_vae_ecg_lead_II_latent05_residual	Blood pressure	Systolic blood pressure, automated reading		-0.142537	3.91921e-18	http://biobank.ndph.ox.ac.uk/ukb/field.cgi?id=4080
singlemodal_vae_ecg_lead_V6_latent05_residual	Body size measures	Hip circumference		-0.142341	4.35914e-18	http://biobank.ndph.ox.ac.uk/ukb/field.cgi?id=49
singlemodal_vae_ecg_lead_aVR_latent04_residual	Body composition by impedance	Arm fat mass (left)		-0.142338	4.36625e-18	http://biobank.ndph.ox.ac.uk/ukb/field.cgi?id=23124
singlemodal_vae_ecg_lead_V3_latent03_residual	Early life factors	Handedness (chirality/laterality)	Right-handed	0.142305	4.44369e-18	http://biobank.ndph.ox.ac.uk/ukb/field.cgi?id=1707
singlemodal_vae_ecg_lead_V4_latent02_residual	Medical conditions	Vascular/heart problems diagnosed by doctor	None of the above	0.14223	4.62768e-18	http://biobank.ndph.ox.ac.uk/ukb/field.cgi?id=6150
singlemodal_vae_ecg_lead_V4_latent02_residual	Process authorisation	ECG at rest authorisation	Staff 158967	0.142202	4.69925e-18	http://biobank.ndph.ox.ac.uk/ukb/field.cgi?id=21766
multimodal_vae_ecg_latent96_residual	Blood count	High light scatter reticulocyte count		0.142198	4.70694e-18	http://biobank.ndph.ox.ac.uk/ukb/field.cgi?id=30300
singlemodal_vae_ecg_lead_V6_latent05_residual	Body composition by DXA	Legs total mass		-0.14217	4.78042e-18	http://biobank.ndph.ox.ac.uk/ukb/field.cgi?id=23277
singlemodal_vae_ecg_lead_II_latent05_residual	Body composition by impedance	Arm fat mass (left)		-0.142144	4.84778e-18	http://biobank.ndph.ox.ac.uk/ukb/field.cgi?id=23124
multimodal_vae_ecg_latent56_residual	Early life factors	Breastfed as a baby	Yes	-0.141995	5.25316e-18	http://biobank.ndph.ox.ac.uk/ukb/field.cgi?id=1677
multimodal_vae_ecg_latent76_residual	Numeric memory	Completion status of numeric memory test	stopped	0.141939	5.41398e-18	http://biobank.ndph.ox.ac.uk/ukb/field.cgi?id=4281
singlemodal_vae_ecg_lead_V4_latent02_residual	Early life factors	Comparative body size at age 10	About average	0.141893	5.54958e-18	http://biobank.ndph.ox.ac.uk/ukb/field.cgi?id=1687
singlemodal_vae_ecg_ppg_ecg_latent04_residual	Abdominal composition	Abdominal subcutaneous adipose tissue volume (ASAT)		0.14187	5.61809e-18	http://biobank.ndph.ox.ac.uk/ukb/field.cgi?id=22408
singlemodal_vae_ecg_lead_I_latent04_residual	Abdominal composition	Abdominal subcutaneous adipose tissue volume (ASAT)		0.14187	5.61833e-18	http://biobank.ndph.ox.ac.uk/ukb/field.cgi?id=22408
singlemodal_vae_ecg_lead_III_latent05_residual	ECG at rest, 12-lead	P axis		0.141823	5.76396e-18	http://biobank.ndph.ox.ac.uk/ukb/field.cgi?id=22335
singlemodal_vae_ecg_lead_V3_latent08_residual	Body composition by DXA	Legs total mass		0.141814	5.79178e-18	http://biobank.ndph.ox.ac.uk/ukb/field.cgi?id=23277
multimodal_vae_ecg_latent48_residual	ECG at rest, 12-lead	QRS num		0.141766	5.94184e-18	http://biobank.ndph.ox.ac.uk/ukb/field.cgi?id=22338
multimodal_vae_ecg_ppg_multi_latent02_residual	Reception	UK Biobank assessment centre	Reading (imaging)	0.141695	6.17352e-18	http://biobank.ndph.ox.ac.uk/ukb/field.cgi?id=54
singlemodal_vae_ecg_ppg_ecg_latent02_residual	Blood pressure	Diastolic blood pressure, automated reading		0.141653	6.31581e-18	http://biobank.ndph.ox.ac.uk/ukb/field.cgi?id=4079
singlemodal_vae_ecg_lead_I_latent02_residual	Blood pressure	Diastolic blood pressure, automated reading		0.141653	6.31624e-18	http://biobank.ndph.ox.ac.uk/ukb/field.cgi?id=4079
singlemodal_vae_ecg_lead_V6_latent05_residual	Body composition by impedance	Arm fat mass (right)		-0.141595	6.51445e-18	http://biobank.ndph.ox.ac.uk/ukb/field.cgi?id=23120
singlemodal_vae_ecg_lead_V5_latent03_residual	Body composition by impedance	Trunk fat mass		-0.141586	6.54686e-18	http://biobank.ndph.ox.ac.uk/ukb/field.cgi?id=23128
singlemodal_vae_ecg_lead_II_latent05_residual	Arterial stiffness	Position of the shoulder on the pulse waveform		-0.141499	6.86026e-18	http://biobank.ndph.ox.ac.uk/ukb/field.cgi?id=4200
singlemodal_vae_ecg_lead_V5_latent05_residual	Reception	Date of attending assessment centre		0.141467	6.97707e-18	http://biobank.ndph.ox.ac.uk/ukb/field.cgi?id=53
singlemodal_vae_ecg_ppg_ecg_latent04_residual	Body size measures	Waist circumference		0.141466	6.98084e-18	http://biobank.ndph.ox.ac.uk/ukb/field.cgi?id=48
singlemodal_vae_ecg_lead_I_latent04_residual	Body size measures	Waist circumference		0.141465	6.98627e-18	http://biobank.ndph.ox.ac.uk/ukb/field.cgi?id=48
singlemodal_vae_ecg_lead_V3_latent03_residual	Process authorisation	Imaging screening authorisation	Staff 158967	0.141416	7.17081e-18	http://biobank.ndph.ox.ac.uk/ukb/field.cgi?id=21761
singlemodal_vae_ecg_ppg_ppg_latent02_residual	Medical conditions	Vascular/heart problems diagnosed by doctor	None of the above	0.141151	8.26945e-18	http://biobank.ndph.ox.ac.uk/ukb/field.cgi?id=6150
singlemodal_vae_ecg_lead_aVF_latent01_residual	Body composition by impedance	Leg fat percentage (right)		0.141147	8.28464e-18	http://biobank.ndph.ox.ac.uk/ukb/field.cgi?id=23111
singlemodal_vae_ecg_lead_aVF_latent01_residual	Body composition by impedance	Leg fat percentage (right)		0.141073	8.61981e-18	http://biobank.ndph.ox.ac.uk/ukb/field.cgi?id=23111
singlemodal_vae_ecg_lead_V5_latent02_residual	Body composition by impedance	Body mass index (BMI)		-0.140973	9.09288e-18	http://biobank.ndph.ox.ac.uk/ukb/field.cgi?id=23104
singlemodal_vae_ecg_lead_V2_latent03_residual	Body composition by impedance	Whole body fat mass		-0.140846	9.73588e-18	http://biobank.ndph.ox.ac.uk/ukb/field.cgi?id=23100
singlemodal_vae_ecg_lead_V5_latent03_residual	Abdominal composition	Total abdominal adipose tissue index		-0.140823	9.8529e-18	http://biobank.ndph.ox.ac.uk/ukb/field.cgi?id=22432
singlemodal_vae_ecg_lead_II_latent02_residual	Body composition by impedance	Weight		-0.140691	1.05742e-17	http://biobank.ndph.ox.ac.uk/ukb/field.cgi?id=23098
singlemodal_vae_ecg_lead_V6_latent05_residual	Body size measures	Waist circumference		-0.140623	1.09619e-17	http://biobank.ndph.ox.ac.uk/ukb/field.cgi?id=48
multimodal_vae_ecg_latent84_residual	Body composition by impedance	Trunk fat mass		0.140595	1.11282e-17	http://biobank.ndph.ox.ac.uk/ukb/field.cgi?id=23128
multimodal_vae_ecg_latent56_residual	Early life factors	Handedness (chirality/laterality)	Right-handed	-0.140544	1.14364e-17	http://biobank.ndph.ox.ac.uk/ukb/field.cgi?id=1707
singlemodal_vae_ecg_lead_V1_latent05_residual	Process authorisation	ECG at rest authorisation	Staff 158967	-0.140466	1.19237e-17	http://biobank.ndph.ox.ac.uk/ukb/field.cgi?id=21766
multimodal_vae_ecg_latent96_residual	Bone size, mineral and density by DXA	Ribs bone area		0.140451	1.20203e-17	http://biobank.ndph.ox.ac.uk/ukb/field.cgi?id=23309
singlemodal_vae_ecg_lead_aVR_latent03_residual	ECG at rest, 12-lead	PQ interval		-0.140375	1.25125e-17	http://biobank.ndph.ox.ac.uk/ukb/field.cgi?id=22330
singlemodal_vae_ecg_lead_II_latent02_residual	Body composition by impedance	Trunk fat mass		-0.140372	1.25366e-17	http://biobank.ndph.ox.ac.uk/ukb/field.cgi?id=23128
singlemodal_vae_ecg_lead_III_latent06_residual	Blood pressure	Diastolic blood pressure, automated reading		-0.140253	1.33575e-17	http://biobank.ndph.ox.ac.uk/ukb/field.cgi?id=4079
singlemodal_vae_ecg_lead_II_latent05_residual	Body composition by impedance	Trunk fat percentage		-0.140246	1.3404e-17	http://biobank.ndph.ox.ac.uk/ukb/field.cgi?id=23127
singlemodal_vae_ecg_lead_V5_latent05_residual	Process authorisation	ECG at rest authorisation	Staff 158967	-0.14022	1.35932e-17	http://biobank.ndph.ox.ac.uk/ukb/field.cgi?id=21766
singlemodal_vae_ecg_lead_aVF_latent03_residual	Blood pressure	Pulse rate, automated reading		-0.140217	1.36107e-17	http://biobank.ndph.ox.ac.uk/ukb/field.cgi?id=102
singlemodal_vae_ecg_lead_V6_latent03_residual	ECG at rest, 12-lead	Ventricular rate		0.140155	1.40661e-17	http://biobank.ndph.ox.ac.uk/ukb/field.cgi?id=12336
singlemodal_vae_ecg_lead_aVR_latent03_residual	ECG at rest, 12-lead	Number of automated diagnostic comments recorded during 12-lead ECG		0.140131	1.42471e-17	http://biobank.ndph.ox.ac.uk/ukb/field.cgi?id=12654
multimodal_vae_ecg_latent84_residual	Body size measures	Body mass index (BMI)		0.140034	1.50016e-17	http://biobank.ndph.ox.ac.uk/ukb/field.cgi?id=21001
singlemodal_vae_ecg_lead_aVR_latent01_residual	Arterial stiffness	Position of pulse wave notch		-0.140026	1.50654e-17	http://biobank.ndph.ox.ac.uk/ukb/field.cgi?id=4199
singlemodal_vae_ecg_lead_V5_latent01_residual	Body size measures	Waist circumference		0.139975	1.54803e-17	http://biobank.ndph.ox.ac.uk/ukb/field.cgi?id=48
singlemodal_vae_ecg_lead_V5_latent08_residual	ECG at rest, 12-lead	QRS duration		0.139914	1.59905e-17	http://biobank.ndph.ox.ac.uk/ukb/field.cgi?id=12340
singlemodal_vae_ecg_lead_V6_latent04_residual	Pulse wave analysis	Cardiac output during PWA		-0.139903	1.609e-17	http://biobank.ndph.ox.ac.uk/ukb/field.cgi?id=12682
singlemodal_vae_ecg_lead_V1_latent08_residual	ECG at rest, 12-lead	QRS duration		-0.139698	1.79304e-17	http://biobank.ndph.ox.ac.uk/ukb/field.cgi?id=12340
singlemodal_vae_ecg_lead_V3_latent03_residual	T1 structural brain MRI	Scanner table position		-0.139639	1.85054e-17	http://biobank.ndph.ox.ac.uk/ukb/field.cgi?id=25759
singlemodal_vae_ecg_lead_aVL_latent04_residual	Body composition by DXA	Legs total mass		0.13952	1.97102e-17	http://biobank.ndph.ox.ac.uk/ukb/field.cgi?id=23277
multimodal_vae_ecg_latent15_residual	Operations	Operation code	cervical polyps removed	0.139485	2.00787e-17	http://biobank.ndph.ox.ac.uk/ukb/field.cgi?id=20004
singlemodal_vae_ecg_lead_V1_latent02_residual	Ethnicity	Ethnic background	British	-0.139381	2.1207e-17	http://biobank.ndph.ox.ac.uk/ukb/field.cgi?id=21000
singlemodal_vae_ecg_lead_V6_latent01_residual	Blood pressure	Pulse rate, automated reading		0.139363	2.14147e-17	http://biobank.ndph.ox.ac.uk/ukb/field.cgi?id=102
singlemodal_vae_ecg_ppg_ecg_latent02_residual	ECG during exercise	ECG, heart rate		0.139343	2.16394e-17	http://biobank.ndph.ox.ac.uk/ukb/field.cgi?id=5983
singlemodal_vae_ecg_lead_I_latent02_residual	ECG during exercise	ECG, heart rate		0.13934	2.16741e-17	http://biobank.ndph.ox.ac.uk/ukb/field.cgi?id=5983
singlemodal_vae_ecg_ppg_ecg_latent07_residual	Blood pressure	Systolic blood pressure, automated reading		0.139333	2.17543e-17	http://biobank.ndph.ox.ac.uk/ukb/field.cgi?id=4080
singlemodal_vae_ecg_lead_I_latent07_residual	Blood pressure	Systolic blood pressure, automated reading		0.139333	2.1756e-17	http://biobank.ndph.ox.ac.uk/ukb/field.cgi?id=4080
singlemodal_vae_ecg_lead_V3_latent08_residual	Abdominal composition	Total adipose tissue volume		0.139188	2.34848e-17	http://biobank.ndph.ox.ac.uk/ukb/field.cgi?id=22415
multimodal_vae_ecg_ppg_multi_latent03_residual	ECG at rest, 12-lead	R axis		0.139071	2.49859e-17	http://biobank.ndph.ox.ac.uk/ukb/field.cgi?id=22336
singlemodal_vae_ecg_lead_V2_latent01_residual	Arterial stiffness	Position of pulse wave notch		0.138953	2.65908e-17	http://biobank.ndph.ox.ac.uk/ukb/field.cgi?id=4199
singlemodal_vae_ecg_lead_V1_latent07_residual	Summary Diagnoses	Diagnoses - secondary ICD10	I44.7 Left bundle-branch block, unspecified	-0.138867	2.7828e-17	http://biobank.ndph.ox.ac.uk/ukb/field.cgi?id=41204
singlemodal_vae_ecg_lead_II_latent02_residual	Body composition by impedance	Whole body fat mass		-0.138856	2.79833e-17	http://biobank.ndph.ox.ac.uk/ukb/field.cgi?id=23100
singlemodal_vae_ecg_lead_V5_latent02_residual	Body composition by impedance	Trunk fat mass		-0.138761	2.94269e-17	http://biobank.ndph.ox.ac.uk/ukb/field.cgi?id=23128
singlemodal_vae_ecg_lead_V3_latent08_residual	Body size measures	Hip circumference		0.138735	2.9827e-17	http://biobank.ndph.ox.ac.uk/ukb/field.cgi?id=49
singlemodal_vae_ecg_lead_aVR_latent04_residual	Body composition by impedance	Trunk fat percentage		-0.138734	2.98434e-17	http://biobank.ndph.ox.ac.uk/ukb/field.cgi?id=23127
multimodal_vae_ecg_latent76_residual	Reception	Date of attending assessment centre		0.138729	2.99194e-17	http://biobank.ndph.ox.ac.uk/ukb/field.cgi?id=53
singlemodal_vae_ecg_lead_V6_latent03_residual	Body size measures	Waist circumference		0.138636	3.14157e-17	http://biobank.ndph.ox.ac.uk/ukb/field.cgi?id=48
singlemodal_vae_ecg_ppg_ppg_latent02_residual	Body composition by DXA	Legs total mass		0.138593	3.21381e-17	http://biobank.ndph.ox.ac.uk/ukb/field.cgi?id=23277
multimodal_vae_ecg_latent80_residual	Early life factors	Part of a multiple birth	No	0.138584	3.22867e-17	http://biobank.ndph.ox.ac.uk/ukb/field.cgi?id=1777
multimodal_vae_ecg_latent92_residual	Summary Operations	Operative procedures - main OPCS4	K61.6 Implantation of dual chamber cardiac pacemaker system	0.138454	3.45753e-17	http://biobank.ndph.ox.ac.uk/ukb/field.cgi?id=41200
singlemodal_vae_ecg_lead_V4_latent08_residual	Body composition by impedance	Arm fat percentage (left)		0.13839	3.57583e-17	http://biobank.ndph.ox.ac.uk/ukb/field.cgi?id=23123
multimodal_vae_ecg_latent29_residual	Arterial stiffness	Position of the shoulder on the pulse waveform		-0.138362	3.62821e-17	http://biobank.ndph.ox.ac.uk/ukb/field.cgi?id=4200
multimodal_vae_ecg_latent64_residual	Soup/snacks/pastries yesterday	Cheesy biscuits intake	2	0.138309	3.73177e-17	http://biobank.ndph.ox.ac.uk/ukb/field.cgi?id=102480
multimodal_vae_ecg_latent64_residual	Hot/cold beverages yesterday	Cappuccino intake	5	0.138309	3.73177e-17	http://biobank.ndph.ox.ac.uk/ukb/field.cgi?id=100290
singlemodal_vae_ecg_lead_V5_latent02_residual	Body composition by impedance	Whole body fat mass		-0.138303	3.74392e-17	http://biobank.ndph.ox.ac.uk/ukb/field.cgi?id=23100
singlemodal_vae_ecg_lead_V3_latent08_residual	Blood pressure	Pulse rate, automated reading		0.138289	3.77037e-17	http://biobank.ndph.ox.ac.uk/ukb/field.cgi?id=102
multimodal_vae_ecg_latent29_residual	Arterial stiffness	Pulse rate		-0.138282	3.78392e-17	http://biobank.ndph.ox.ac.uk/ukb/field.cgi?id=4194
singlemodal_vae_ecg_lead_V5_latent02_residual	Body size measures	Body mass index (BMI)		-0.138136	4.08487e-17	http://biobank.ndph.ox.ac.uk/ukb/field.cgi?id=21001
multimodal_vae_ecg_ppg_multi_latent07_residual	Physical activity	Types of physical activity in last 4 weeks	Strenuous sports	-0.138123	4.11374e-17	http://biobank.ndph.ox.ac.uk/ukb/field.cgi?id=6164
singlemodal_vae_ecg_lead_V3_latent08_residual	Bone size, mineral and density by DXA	Ribs BMC (bone mineral content)		0.138078	4.2119e-17	http://biobank.ndph.ox.ac.uk/ukb/field.cgi?id=23310
singlemodal_vae_ecg_lead_V5_latent01_residual	Abdominal composition	Abdominal fat ratio		0.137895	4.63646e-17	http://biobank.ndph.ox.ac.uk/ukb/field.cgi?id=22434
multimodal_vae_ecg_latent80_residual	ECG at rest, 12-lead	QRS duration		0.137887	4.65413e-17	http://biobank.ndph.ox.ac.uk/ukb/field.cgi?id=12340
multimodal_vae_ecg_latent29_residual	Abdominal composition	Anterior thigh muscle fat infiltration (MFI) (left)		-0.137863	4.7138e-17	http://biobank.ndph.ox.ac.uk/ukb/field.cgi?id=24353
singlemodal_vae_ecg_lead_aVL_latent01_residual	Body composition by DXA	Legs total mass		0.137792	4.8914e-17	http://biobank.ndph.ox.ac.uk/ukb/field.cgi?id=23277
singlemodal_vae_ecg_lead_V4_latent06_residual	Body composition by impedance	Weight		0.137776	4.93362e-17	http://biobank.ndph.ox.ac.uk/ukb/field.cgi?id=23098
singlemodal_vae_ecg_ppg_ecg_latent07_residual	Body composition by DXA	Android total mass		0.137726	5.06323e-17	http://biobank.ndph.ox.ac.uk/ukb/field.cgi?id=23248
singlemodal_vae_ecg_lead_I_latent07_residual	Body composition by DXA	Android total mass		0.137725	5.06613e-17	http://biobank.ndph.ox.ac.uk/ukb/field.cgi?id=23248
singlemodal_vae_ecg_ppg_ecg_latent04_residual	Body composition by DXA	Android total mass		0.137715	5.09186e-17	http://biobank.ndph.ox.ac.uk/ukb/field.cgi?id=23248
singlemodal_vae_ecg_lead_I_latent04_residual	Body composition by DXA	Android total mass		0.137711	5.1035e-17	http://biobank.ndph.ox.ac.uk/ukb/field.cgi?id=23248
singlemodal_vae_ecg_lead_I_latent02_residual	Physical activity	Types of physical activity in last 4 weeks	Strenuous sports	-0.13771	5.1068e-17	http://biobank.ndph.ox.ac.uk/ukb/field.cgi?id=6164
singlemodal_vae_ecg_ppg_ecg_latent02_residual	Physical activity	Types of physical activity in last 4 weeks	Strenuous sports	-0.137707	5.1141e-17	http://biobank.ndph.ox.ac.uk/ukb/field.cgi?id=6164
singlemodal_vae_ecg_lead_V4_latent03_residual	Arterial stiffness	Pulse rate		0.137689	5.16245e-17	http://biobank.ndph.ox.ac.uk/ukb/field.cgi?id=4194
singlemodal_vae_ecg_lead_V4_latent06_residual	Body composition by impedance	Trunk fat mass		0.13767	5.21329e-17	http://biobank.ndph.ox.ac.uk/ukb/field.cgi?id=23128
singlemodal_vae_ecg_lead_aVL_latent04_residual	Body size measures	Weight		0.137657	5.2495e-17	http://biobank.ndph.ox.ac.uk/ukb/field.cgi?id=21002
singlemodal_vae_ecg_lead_V1_latent05_residual	Sun exposure	Skin colour	Fair	-0.137635	5.3091e-17	http://biobank.ndph.ox.ac.uk/ukb/field.cgi?id=1717
singlemodal_vae_ecg_lead_I_latent02_residual	Arterial stiffness	Position of pulse wave notch		0.137632	5.31966e-17	http://biobank.ndph.ox.ac.uk/ukb/field.cgi?id=4199
singlemodal_vae_ecg_ppg_ecg_latent02_residual	Arterial stiffness	Position of pulse wave notch		0.137628	5.32859e-17	http://biobank.ndph.ox.ac.uk/ukb/field.cgi?id=4199
singlemodal_vae_ecg_lead_III_latent05_residual	ECG at rest, 12-lead	PP interval		-0.137607	5.38768e-17	http://biobank.ndph.ox.ac.uk/ukb/field.cgi?id=22334
singlemodal_vae_ecg_lead_V5_latent02_residual	Body composition by impedance	Whole body fat mass		-0.137605	5.3955e-17	http://biobank.ndph.ox.ac.uk/ukb/field.cgi?id=23100
singlemodal_vae_ecg_lead_aVF_latent02_residual	Blood pressure	Pulse rate, automated reading		0.137602	5.40241e-17	http://biobank.ndph.ox.ac.uk/ukb/field.cgi?id=102
singlemodal_vae_ecg_lead_aVF_latent01_residual	Abdominal composition	Weight-to-muscle ratio		0.137575	5.4796e-17	http://biobank.ndph.ox.ac.uk/ukb/field.cgi?id=22433
multimodal_vae_ecg_latent29_residual	Abdominal composition	Anterior thigh muscle fat infiltration (MFI) (right)		-0.137545	5.56487e-17	http://biobank.ndph.ox.ac.uk/ukb/field.cgi?id=24354
singlemodal_vae_ecg_ppg_ppg_latent04_residual	Blood pressure	Systolic blood pressure, automated reading		-0.13753	5.60939e-17	http://biobank.ndph.ox.ac.uk/ukb/field.cgi?id=4080
singlemodal_vae_ecg_lead_V5_latent03_residual	Abdominal composition	Abdominal fat ratio		-0.137504	5.68723e-17	http://biobank.ndph.ox.ac.uk/ukb/field.cgi?id=22434
multimodal_vae_ecg_ppg_multi_latent06_residual	ECG at rest, 12-lead	Number of automated diagnostic comments recorded during 12-lead ECG		-0.137481	5.75573e-17	http://biobank.ndph.ox.ac.uk/ukb/field.cgi?id=12654
multimodal_vae_ecg_ppg_multi_latent10_residual	Blood pressure	Systolic blood pressure, automated reading		-0.137472	5.78091e-17	http://biobank.ndph.ox.ac.uk/ukb/field.cgi?id=4080
multimodal_vae_ecg_ppg_multi_latent10_residual	Bone size, mineral and density by DXA	Ribs BMD (bone mineral density)		-0.137421	5.93638e-17	http://biobank.ndph.ox.ac.uk/ukb/field.cgi?id=23233
singlemodal_vae_ecg_lead_V1_latent05_residual	T1 structural brain MRI	Scanner table position		0.137398	6.00785e-17	http://biobank.ndph.ox.ac.uk/ukb/field.cgi?id=25759
singlemodal_vae_ecg_ppg_ppg_latent04_residual	Abdominal composition	Total abdominal adipose tissue index		-0.137371	6.09556e-17	http://biobank.ndph.ox.ac.uk/ukb/field.cgi?id=22432
singlemodal_vae_ecg_lead_V6_latent03_residual	Body size measures	Waist circumference		0.137354	6.1495e-17	http://biobank.ndph.ox.ac.uk/ukb/field.cgi?id=48
singlemodal_vae_ecg_lead_aVF_latent02_residual	Arterial stiffness	Pulse rate		0.137336	6.20664e-17	http://biobank.ndph.ox.ac.uk/ukb/field.cgi?id=4194
singlemodal_vae_ecg_lead_III_latent06_residual	Bone size, mineral and density by DXA	Ribs BMC (bone mineral content)		-0.137334	6.21417e-17	http://biobank.ndph.ox.ac.uk/ukb/field.cgi?id=23310
singlemodal_vae_ecg_ppg_ppg_latent03_residual	Process authorisation	Sample collection authorisation	Staff 158950	0.137318	6.2667e-17	http://biobank.ndph.ox.ac.uk/ukb/field.cgi?id=21742
multimodal_vae_ecg_latent84_residual	Body composition by impedance	Arm fat mass (left)		0.137314	6.27678e-17	http://biobank.ndph.ox.ac.uk/ukb/field.cgi?id=23124
singlemodal_vae_ecg_lead_V5_latent05_residual	Process authorisation	Imaging screening authorisation	Staff 158967	-0.137312	6.28377e-17	http://biobank.ndph.ox.ac.uk/ukb/field.cgi?id=21761
multimodal_vae_ecg_latent14_residual	Arterial stiffness	Pulse rate		0.137192	6.69104e-17	http://biobank.ndph.ox.ac.uk/ukb/field.cgi?id=4194
singlemodal_vae_ecg_lead_V1_latent05_residual	Prospective memory	Time to answer		0.137187	6.70768e-17	http://biobank.ndph.ox.ac.uk/ukb/field.cgi?id=4288
singlemodal_vae_ecg_lead_V4_latent07_residual	Body composition by impedance	Arm fat mass (right)		-0.137161	6.79944e-17	http://biobank.ndph.ox.ac.uk/ukb/field.cgi?id=23120
multimodal_vae_ecg_latent29_residual	Abdominal composition	Muscle fat infiltration		-0.137083	7.08173e-17	http://biobank.ndph.ox.ac.uk/ukb/field.cgi?id=22435
singlemodal_vae_ecg_lead_V4_latent08_residual	Blood pressure	Pulse rate, automated reading		0.136958	7.5552e-17	http://biobank.ndph.ox.ac.uk/ukb/field.cgi?id=102
singlemodal_vae_ecg_lead_V3_latent03_residual	Early life factors	Breastfed as a baby	Yes	0.136906	7.76294e-17	http://biobank.ndph.ox.ac.uk/ukb/field.cgi?id=1677
singlemodal_vae_ecg_lead_V6_latent03_residual	Body composition by impedance	Whole body fat mass		0.136885	7.84736e-17	http://biobank.ndph.ox.ac.uk/ukb/field.cgi?id=23100
singlemodal_vae_ecg_lead_III_latent05_residual	ECG at rest, 12-lead	RR interval		-0.136871	7.90693e-17	http://biobank.ndph.ox.ac.uk/ukb/field.cgi?id=22333
singlemodal_vae_ecg_lead_aVR_latent04_residual	Blood pressure	Diastolic blood pressure, automated reading		-0.136829	8.07874e-17	http://biobank.ndph.ox.ac.uk/ukb/field.cgi?id=4079
singlemodal_vae_ecg_lead_V6_latent04_residual	Blood pressure	Systolic blood pressure, automated reading		-0.136757	8.38859e-17	http://biobank.ndph.ox.ac.uk/ukb/field.cgi?id=4080
singlemodal_vae_ecg_lead_V5_latent01_residual	Body composition by impedance	Trunk fat mass		0.136737	8.47593e-17	http://biobank.ndph.ox.ac.uk/ukb/field.cgi?id=23128
multimodal_vae_ecg_latent84_residual	Body composition by impedance	Arm fat mass (right)		0.136708	8.6007e-17	http://biobank.ndph.ox.ac.uk/ukb/field.cgi?id=23120
singlemodal_vae_ecg_lead_aVR_latent07_residual	ECG at rest, 12-lead	QTC interval		-0.136675	8.74929e-17	http://biobank.ndph.ox.ac.uk/ukb/field.cgi?id=22332
singlemodal_vae_ecg_lead_aVF_latent06_residual	Body composition by DXA	Legs total mass		0.13654	9.3851e-17	http://biobank.ndph.ox.ac.uk/ukb/field.cgi?id=23277
singlemodal_vae_ecg_ppg_ppg_latent02_residual	Early life factors	Part of a multiple birth	No	0.13653	9.43597e-17	http://biobank.ndph.ox.ac.uk/ukb/field.cgi?id=1777
singlemodal_vae_ecg_lead_V6_latent07_residual	Arterial stiffness	Pulse rate		-0.136419	9.99074e-17	http://biobank.ndph.ox.ac.uk/ukb/field.cgi?id=4194
singlemodal_vae_ecg_lead_V4_latent06_residual	Body size measures	Weight		0.136408	1.00481e-16	http://biobank.ndph.ox.ac.uk/ukb/field.cgi?id=21002
singlemodal_vae_ecg_lead_aVR_latent04_residual	Body composition by DXA	Android total mass		-0.136343	1.03958e-16	http://biobank.ndph.ox.ac.uk/ukb/field.cgi?id=23248
singlemodal_vae_ecg_lead_III_latent01_residual	ECG at rest, 12-lead	QT interval		-0.136334	1.04438e-16	http://biobank.ndph.ox.ac.uk/ukb/field.cgi?id=22331
singlemodal_vae_ecg_lead_aVF_latent01_residual	Body composition by impedance	Leg fat percentage (left)		0.136244	1.09383e-16	http://biobank.ndph.ox.ac.uk/ukb/field.cgi?id=23115
singlemodal_vae_ecg_lead_V5_latent02_residual	Body composition by impedance	Body mass index (BMI)		-0.136221	1.10723e-16	http://biobank.ndph.ox.ac.uk/ukb/field.cgi?id=23104
singlemodal_vae_ecg_lead_V2_latent02_residual	ECG at rest, 12-lead	QRS num		0.136188	1.12616e-16	http://biobank.ndph.ox.ac.uk/ukb/field.cgi?id=22338
singlemodal_vae_ecg_ppg_ppg_latent04_residual	Body composition by impedance	Trunk fat percentage		-0.136168	1.13751e-16	http://biobank.ndph.ox.ac.uk/ukb/field.cgi?id=23127
singlemodal_vae_ecg_lead_V6_latent05_residual	Body composition by DXA	Arms total mass		-0.136164	1.14007e-16	http://biobank.ndph.ox.ac.uk/ukb/field.cgi?id=23260
singlemodal_vae_ecg_lead_V5_latent01_residual	Body composition by impedance	Arm fat mass (right)		0.136111	1.17169e-16	http://biobank.ndph.ox.ac.uk/ukb/field.cgi?id=23120
singlemodal_vae_ecg_lead_V5_latent01_residual	Body composition by impedance	Arm fat mass (left)		0.136046	1.2118e-16	http://biobank.ndph.ox.ac.uk/ukb/field.cgi?id=23124
singlemodal_vae_ecg_lead_V3_latent03_residual	Sun exposure	Skin colour	Fair	0.136046	1.21195e-16	http://biobank.ndph.ox.ac.uk/ukb/field.cgi?id=1717
singlemodal_vae_ecg_lead_aVF_latent07_residual	Body composition by impedance	Arm fat mass (left)		0.13602	1.22826e-16	http://biobank.ndph.ox.ac.uk/ukb/field.cgi?id=23124
multimodal_vae_ecg_latent78_residual	Summary Diagnoses	Diagnoses - secondary ICD10	I45.1 Other and unspecified right bundle-branch block	0.136003	1.23898e-16	http://biobank.ndph.ox.ac.uk/ukb/field.cgi?id=41204
multimodal_vae_ecg_latent78_residual	Summary Diagnoses	Diagnoses - ICD10	I45.1 Other and unspecified right bundle-branch block	0.136003	1.23898e-16	http://biobank.ndph.ox.ac.uk/ukb/field.cgi?id=41270
multimodal_vae_ecg_latent96_residual	Body composition by impedance	Impedance of leg (left)		-0.135957	1.26846e-16	http://biobank.ndph.ox.ac.uk/ukb/field.cgi?id=23108
singlemodal_vae_ecg_lead_aVL_latent01_residual	Bone size, mineral and density by DXA	Ribs BMD (bone mineral density)		0.135913	1.29764e-16	http://biobank.ndph.ox.ac.uk/ukb/field.cgi?id=23233
multimodal_vae_ecg_latent7_residual	ECG at rest, 12-lead	RR interval		-0.13591	1.29994e-16	http://biobank.ndph.ox.ac.uk/ukb/field.cgi?id=22333
singlemodal_vae_ecg_lead_V6_latent05_residual	Body composition by DXA	Android total mass		-0.135838	1.3492e-16	http://biobank.ndph.ox.ac.uk/ukb/field.cgi?id=23248
singlemodal_vae_ecg_lead_V6_latent05_residual	Body composition by impedance	Arm fat mass (right)		-0.135795	1.37933e-16	http://biobank.ndph.ox.ac.uk/ukb/field.cgi?id=23120
singlemodal_vae_ecg_lead_V5_latent02_residual	ECG at rest, 12-lead	Ventricular rate		-0.135737	1.42129e-16	http://biobank.ndph.ox.ac.uk/ukb/field.cgi?id=12336
singlemodal_vae_ecg_ppg_ecg_latent04_residual	Body composition by DXA	Legs total mass		0.135663	1.47577e-16	http://biobank.ndph.ox.ac.uk/ukb/field.cgi?id=23277
singlemodal_vae_ecg_lead_I_latent04_residual	Body composition by DXA	Legs total mass		0.135662	1.47723e-16	http://biobank.ndph.ox.ac.uk/ukb/field.cgi?id=23277
singlemodal_vae_ecg_lead_II_latent02_residual	Body composition by DXA	Trunk total mass		-0.135489	1.61442e-16	http://biobank.ndph.ox.ac.uk/ukb/field.cgi?id=23287
singlemodal_vae_ecg_lead_V6_latent04_residual	Left ventricular size and function	LV stroke volume		0.135452	1.64573e-16	http://biobank.ndph.ox.ac.uk/ukb/field.cgi?id=22423
singlemodal_vae_ecg_lead_aVL_latent01_residual	Body composition by DXA	Gynoid total mass		0.135444	1.65207e-16	http://biobank.ndph.ox.ac.uk/ukb/field.cgi?id=23265
multimodal_vae_ecg_ppg_multi_latent02_residual	Medical conditions	Cancer diagnosed by doctor	No	-0.135432	1.66255e-16	http://biobank.ndph.ox.ac.uk/ukb/field.cgi?id=2453
singlemodal_vae_ecg_lead_III_latent01_residual	ECG at rest, 12-lead	P axis		0.135379	1.70793e-16	http://biobank.ndph.ox.ac.uk/ukb/field.cgi?id=22335
singlemodal_vae_ecg_ppg_ecg_latent07_residual	Body composition by DXA	Trunk total mass		0.135326	1.75541e-16	http://biobank.ndph.ox.ac.uk/ukb/field.cgi?id=23287
singlemodal_vae_ecg_lead_I_latent07_residual	Body composition by DXA	Trunk total mass		0.135325	1.75614e-16	http://biobank.ndph.ox.ac.uk/ukb/field.cgi?id=23287
singlemodal_vae_ecg_lead_aVL_latent04_residual	Body composition by impedance	Body fat percentage		0.135318	1.76213e-16	http://biobank.ndph.ox.ac.uk/ukb/field.cgi?id=23099
multimodal_vae_ecg_ppg_multi_latent02_residual	T1 structural brain MRI	Scanner longitudinal (Z) brain position		-0.135307	1.77232e-16	http://biobank.ndph.ox.ac.uk/ukb/field.cgi?id=25758
singlemodal_vae_ecg_lead_aVL_latent04_residual	Body composition by impedance	Weight		0.135305	1.77424e-16	http://biobank.ndph.ox.ac.uk/ukb/field.cgi?id=23098
singlemodal_vae_ecg_lead_II_latent05_residual	ECG during exercise	ECG, heart rate		-0.135296	1.78278e-16	http://biobank.ndph.ox.ac.uk/ukb/field.cgi?id=5983
multimodal_vae_ecg_latent35_residual	Reception	Date of attending assessment centre		-0.135255	1.82074e-16	http://biobank.ndph.ox.ac.uk/ukb/field.cgi?id=53
singlemodal_vae_ecg_lead_V2_latent07_residual	Pulse wave analysis	Number of beats in waveform average for PWA		-0.135231	1.84329e-16	http://biobank.ndph.ox.ac.uk/ukb/field.cgi?id=12679
multimodal_vae_ecg_ppg_multi_latent10_residual	Pulse wave analysis	Central systolic blood pressure during PWA		-0.135229	1.8452e-16	http://biobank.ndph.ox.ac.uk/ukb/field.cgi?id=12677
singlemodal_vae_ecg_lead_aVL_latent04_residual	Body composition by impedance	Leg fat mass (right)		0.13519	1.88171e-16	http://biobank.ndph.ox.ac.uk/ukb/field.cgi?id=23112
singlemodal_vae_ecg_lead_V2_latent02_residual	ECG at rest, 12-lead	Ventricular rate		0.13515	1.92134e-16	http://biobank.ndph.ox.ac.uk/ukb/field.cgi?id=12336
singlemodal_vae_ecg_lead_I_latent02_residual	Abdominal composition	Total abdominal adipose tissue index		0.135139	1.93216e-16	http://biobank.ndph.ox.ac.uk/ukb/field.cgi?id=22432
singlemodal_vae_ecg_ppg_ecg_latent02_residual	Abdominal composition	Total abdominal adipose tissue index		0.135139	1.93221e-16	http://biobank.ndph.ox.ac.uk/ukb/field.cgi?id=22432
singlemodal_vae_ecg_lead_aVF_latent01_residual	Body composition by impedance	Leg fat percentage (left)		0.135129	1.94192e-16	http://biobank.ndph.ox.ac.uk/ukb/field.cgi?id=23115
singlemodal_vae_ecg_ppg_ppg_latent03_residual	Early life factors	Maternal smoking around birth	No	0.135126	1.94488e-16	http://biobank.ndph.ox.ac.uk/ukb/field.cgi?id=1787
singlemodal_vae_ecg_lead_V2_latent01_residual	Left ventricular size and function	LV stroke volume		-0.135072	1.99938e-16	http://biobank.ndph.ox.ac.uk/ukb/field.cgi?id=22423
singlemodal_vae_ecg_lead_V3_latent07_residual	Pulse wave analysis	Number of beats in waveform average for PWA		0.134991	2.08431e-16	http://biobank.ndph.ox.ac.uk/ukb/field.cgi?id=12679
singlemodal_vae_ecg_lead_V6_latent05_residual	Body composition by impedance	Arm fat mass (left)		-0.134965	2.1117e-16	http://biobank.ndph.ox.ac.uk/ukb/field.cgi?id=23124
singlemodal_vae_ecg_lead_aVR_latent04_residual	Abdominal composition	Total abdominal adipose tissue index		-0.134868	2.21986e-16	http://biobank.ndph.ox.ac.uk/ukb/field.cgi?id=22432
multimodal_vae_ecg_latent26_residual	ECG at rest, 12-lead	PP interval		0.134843	2.24869e-16	http://biobank.ndph.ox.ac.uk/ukb/field.cgi?id=22334
multimodal_vae_ecg_ppg_multi_latent10_residual	Blood count	High light scatter reticulocyte count		-0.134823	2.27096e-16	http://biobank.ndph.ox.ac.uk/ukb/field.cgi?id=30300
multimodal_vae_ecg_latent80_residual	Ethnicity	Ethnic background	British	0.134802	2.29614e-16	http://biobank.ndph.ox.ac.uk/ukb/field.cgi?id=21000
singlemodal_vae_ecg_lead_V4_latent08_residual	Body composition by DXA	Legs total mass		0.13478	2.32182e-16	http://biobank.ndph.ox.ac.uk/ukb/field.cgi?id=23277
singlemodal_vae_ecg_lead_V5_latent02_residual	Body size measures	Body mass index (BMI)		-0.134706	2.41159e-16	http://biobank.ndph.ox.ac.uk/ukb/field.cgi?id=21001
singlemodal_vae_ecg_lead_V4_latent05_residual	ECG during exercise	ECG, heart rate		-0.134691	2.43054e-16	http://biobank.ndph.ox.ac.uk/ukb/field.cgi?id=5983
singlemodal_vae_ecg_lead_V4_latent07_residual	Body size measures	Waist circumference		-0.134572	2.5821e-16	http://biobank.ndph.ox.ac.uk/ukb/field.cgi?id=48
multimodal_vae_ecg_latent14_residual	Blood pressure	Pulse rate, automated reading		0.134562	2.59598e-16	http://biobank.ndph.ox.ac.uk/ukb/field.cgi?id=102
singlemodal_vae_ecg_lead_II_latent05_residual	Pulse wave analysis	Mean arterial pressure during PWA		-0.134547	2.61592e-16	http://biobank.ndph.ox.ac.uk/ukb/field.cgi?id=12687
multimodal_vae_ecg_latent35_residual	Prospective memory	Time to answer		-0.134544	2.61965e-16	http://biobank.ndph.ox.ac.uk/ukb/field.cgi?id=4288
singlemodal_vae_ecg_lead_aVF_latent03_residual	ECG at rest, 12-lead	P duration		0.134499	2.68087e-16	http://biobank.ndph.ox.ac.uk/ukb/field.cgi?id=12338
singlemodal_vae_ecg_lead_aVR_latent04_residual	Body composition by impedance	Leg fat mass (right)		-0.134481	2.70559e-16	http://biobank.ndph.ox.ac.uk/ukb/field.cgi?id=23112
singlemodal_vae_ecg_lead_V2_latent07_residual	T1 structural brain MRI	Scanner table position		0.134447	2.75215e-16	http://biobank.ndph.ox.ac.uk/ukb/field.cgi?id=25759
singlemodal_vae_ecg_lead_V5_latent01_residual	ECG at rest, 12-lead	Number of automated diagnostic comments recorded during 12-lead ECG		0.134394	2.82748e-16	http://biobank.ndph.ox.ac.uk/ukb/field.cgi?id=12654
singlemodal_vae_ecg_lead_V3_latent07_residual	Blood pressure	Pulse rate, automated reading		0.13439	2.83357e-16	http://biobank.ndph.ox.ac.uk/ukb/field.cgi?id=102
singlemodal_vae_ecg_lead_aVR_latent04_residual	Abdominal composition	Total trunk fat volume		-0.134366	2.8689e-16	http://biobank.ndph.ox.ac.uk/ukb/field.cgi?id=22410
singlemodal_vae_ecg_lead_V5_latent02_residual	Body size measures	Weight		-0.134209	3.10675e-16	http://biobank.ndph.ox.ac.uk/ukb/field.cgi?id=21002
singlemodal_vae_ecg_lead_aVL_latent04_residual	Body composition by impedance	Arm fat percentage (left)		0.134161	3.18454e-16	http://biobank.ndph.ox.ac.uk/ukb/field.cgi?id=23123
multimodal_vae_ecg_latent84_residual	Body composition by impedance	Trunk fat percentage		0.134103	3.27895e-16	http://biobank.ndph.ox.ac.uk/ukb/field.cgi?id=23127
multimodal_vae_ecg_latent40_residual	ECG at rest, 12-lead	Ventricular rate		0.134093	3.29658e-16	http://biobank.ndph.ox.ac.uk/ukb/field.cgi?id=12336
singlemodal_vae_ecg_lead_V5_latent02_residual	Body composition by impedance	Weight		-0.134088	3.3039e-16	http://biobank.ndph.ox.ac.uk/ukb/field.cgi?id=23098
multimodal_vae_ecg_latent45_residual	ECG at rest, 12-lead	Ventricular rate		0.134055	3.36108e-16	http://biobank.ndph.ox.ac.uk/ukb/field.cgi?id=12336
singlemodal_vae_ecg_lead_aVL_latent04_residual	Abdominal composition	Abdominal fat ratio		0.134043	3.38065e-16	http://biobank.ndph.ox.ac.uk/ukb/field.cgi?id=22434
multimodal_vae_ecg_ppg_multi_latent02_residual	Hearing	Cochlear implant	No	-0.134037	3.39157e-16	http://biobank.ndph.ox.ac.uk/ukb/field.cgi?id=4792
singlemodal_vae_ecg_lead_aVL_latent04_residual	Body composition by impedance	Leg fat mass (left)		0.134034	3.3959e-16	http://biobank.ndph.ox.ac.uk/ukb/field.cgi?id=23116
singlemodal_vae_ecg_lead_V4_latent06_residual	Body composition by impedance	Whole body fat mass		0.13401	3.43901e-16	http://biobank.ndph.ox.ac.uk/ukb/field.cgi?id=23100
multimodal_vae_ecg_ppg_multi_latent09_residual	Pulse wave analysis	Central augmentation pressure during PWA		-0.133994	3.46645e-16	http://biobank.ndph.ox.ac.uk/ukb/field.cgi?id=12680
singlemodal_vae_ecg_lead_V4_latent05_residual	ECG during exercise	ECG, heart rate		-0.133927	3.58636e-16	http://biobank.ndph.ox.ac.uk/ukb/field.cgi?id=5983
singlemodal_vae_ecg_lead_V6_latent05_residual	Body size measures	Waist circumference		-0.13392	3.59954e-16	http://biobank.ndph.ox.ac.uk/ukb/field.cgi?id=48
singlemodal_vae_ecg_lead_III_latent02_residual	Body composition by impedance	Leg fat percentage (right)		-0.133919	3.60083e-16	http://biobank.ndph.ox.ac.uk/ukb/field.cgi?id=23111
multimodal_vae_ecg_ppg_multi_latent07_residual	Blood pressure	Pulse rate (during blood-pressure measurement)		0.133825	3.77681e-16	http://biobank.ndph.ox.ac.uk/ukb/field.cgi?id=95
singlemodal_vae_ecg_lead_aVL_latent05_residual	Summary Diagnoses	Diagnoses - secondary ICD10	I44.7 Left bundle-branch block, unspecified	-0.133823	3.78082e-16	http://biobank.ndph.ox.ac.uk/ukb/field.cgi?id=41204
multimodal_vae_ecg_latent60_residual	ECG at rest, 12-lead	T axis		0.133778	3.86824e-16	http://biobank.ndph.ox.ac.uk/ukb/field.cgi?id=22337
singlemodal_vae_ecg_lead_V3_latent08_residual	ECG at rest, 12-lead	RR interval		-0.133768	3.88711e-16	http://biobank.ndph.ox.ac.uk/ukb/field.cgi?id=22333
singlemodal_vae_ecg_lead_I_latent06_residual	Circulatory system disorders	Source of report of I45 (other conduction disorders)	Hospital admissions data only	-0.133725	3.97379e-16	http://biobank.ndph.ox.ac.uk/ukb/field.cgi?id=131345
singlemodal_vae_ecg_ppg_ecg_latent06_residual	Circulatory system disorders	Source of report of I45 (other conduction disorders)	Hospital admissions data only	-0.133722	3.97893e-16	http://biobank.ndph.ox.ac.uk/ukb/field.cgi?id=131345
multimodal_vae_ecg_latent84_residual	Body composition by impedance	Whole body fat mass		0.133672	4.08128e-16	http://biobank.ndph.ox.ac.uk/ukb/field.cgi?id=23100
singlemodal_vae_ecg_ppg_ppg_latent03_residual	Reception	UK Biobank assessment centre	Reading (imaging)	-0.133637	4.15512e-16	http://biobank.ndph.ox.ac.uk/ukb/field.cgi?id=54
singlemodal_vae_ecg_lead_V5_latent02_residual	Body composition by impedance	Weight		-0.13362	4.19015e-16	http://biobank.ndph.ox.ac.uk/ukb/field.cgi?id=23098
singlemodal_vae_ecg_lead_aVF_latent02_residual	Blood pressure	Diastolic blood pressure, automated reading		0.133566	4.30652e-16	http://biobank.ndph.ox.ac.uk/ukb/field.cgi?id=4079
singlemodal_vae_ecg_lead_aVL_latent04_residual	Blood pressure	Diastolic blood pressure, automated reading		0.133489	4.47854e-16	http://biobank.ndph.ox.ac.uk/ukb/field.cgi?id=4079
singlemodal_vae_ecg_lead_V4_latent08_residual	Body composition by DXA	Gynoid total mass		0.133397	4.69097e-16	http://biobank.ndph.ox.ac.uk/ukb/field.cgi?id=23265
singlemodal_vae_ecg_lead_V4_latent03_residual	Blood pressure	Pulse rate, automated reading		0.133364	4.77171e-16	http://biobank.ndph.ox.ac.uk/ukb/field.cgi?id=102
singlemodal_vae_ecg_lead_aVF_latent01_residual	Abdominal composition	Posterior thigh muscle fat infiltration (MFI) (right)		0.133359	4.78308e-16	http://biobank.ndph.ox.ac.uk/ukb/field.cgi?id=23356
multimodal_vae_ecg_latent48_residual	ECG at rest, 12-lead	RR interval		-0.133314	4.89183e-16	http://biobank.ndph.ox.ac.uk/ukb/field.cgi?id=22333
singlemodal_vae_ecg_lead_V4_latent02_residual	Early life factors	Breastfed as a baby	Yes	0.133219	5.13294e-16	http://biobank.ndph.ox.ac.uk/ukb/field.cgi?id=1677
multimodal_vae_ecg_latent84_residual	Body composition by impedance	Trunk fat mass		0.133178	5.24216e-16	http://biobank.ndph.ox.ac.uk/ukb/field.cgi?id=23128
singlemodal_vae_ecg_lead_aVF_latent07_residual	Body composition by impedance	Arm fat mass (right)		0.133176	5.2461e-16	http://biobank.ndph.ox.ac.uk/ukb/field.cgi?id=23120
multimodal_vae_ecg_latent41_residual	Early life factors	Part of a multiple birth	No	-0.133173	5.2541e-16	http://biobank.ndph.ox.ac.uk/ukb/field.cgi?id=1777
singlemodal_vae_ecg_ppg_ppg_latent03_residual	Family history	Illnesses of mother	None of the above (group 2)	0.133161	5.28698e-16	http://biobank.ndph.ox.ac.uk/ukb/field.cgi?id=20110
multimodal_vae_ecg_ppg_multi_latent06_residual	Body size measures	Weight (pre-imaging)		-0.133129	5.37365e-16	http://biobank.ndph.ox.ac.uk/ukb/field.cgi?id=12143
singlemodal_vae_ecg_ppg_ppg_latent02_residual	Early life factors	Country of birth (UK/elsewhere)	England	0.133102	5.44703e-16	http://biobank.ndph.ox.ac.uk/ukb/field.cgi?id=1647
multimodal_vae_ecg_latent42_residual	Summary Diagnoses	Diagnoses - secondary ICD10	I44.7 Left bundle-branch block, unspecified	-0.133085	5.4924e-16	http://biobank.ndph.ox.ac.uk/ukb/field.cgi?id=41204
singlemodal_vae_ecg_lead_aVF_latent02_residual	Arterial stiffness	Pulse rate		0.133083	5.49748e-16	http://biobank.ndph.ox.ac.uk/ukb/field.cgi?id=4194
singlemodal_vae_ecg_ppg_ppg_latent02_residual	Body composition by impedance	Weight		0.133079	5.51037e-16	http://biobank.ndph.ox.ac.uk/ukb/field.cgi?id=23098
singlemodal_vae_ecg_ppg_ecg_latent04_residual	Abdominal composition	Visceral adipose tissue volume (VAT)		0.133057	5.57098e-16	http://biobank.ndph.ox.ac.uk/ukb/field.cgi?id=22407
singlemodal_vae_ecg_lead_I_latent04_residual	Abdominal composition	Visceral adipose tissue volume (VAT)		0.133056	5.57322e-16	http://biobank.ndph.ox.ac.uk/ukb/field.cgi?id=22407
multimodal_vae_ecg_latent35_residual	Medical conditions	Vascular/heart problems diagnosed by doctor	None of the above	0.133055	5.57773e-16	http://biobank.ndph.ox.ac.uk/ukb/field.cgi?id=6150
singlemodal_vae_ecg_ppg_ecg_latent07_residual	Abdominal composition	Total trunk fat volume		0.133045	5.6066e-16	http://biobank.ndph.ox.ac.uk/ukb/field.cgi?id=22410
singlemodal_vae_ecg_lead_I_latent07_residual	Abdominal composition	Total trunk fat volume		0.133044	5.60744e-16	http://biobank.ndph.ox.ac.uk/ukb/field.cgi?id=22410
singlemodal_vae_ecg_lead_V5_latent05_residual	Early life factors	Part of a multiple birth	No	-0.133043	5.61184e-16	http://biobank.ndph.ox.ac.uk/ukb/field.cgi?id=1777
singlemodal_vae_ecg_lead_II_latent03_residual	Body size measures	Body mass index (BMI)		-0.132951	5.8762e-16	http://biobank.ndph.ox.ac.uk/ukb/field.cgi?id=21001
singlemodal_vae_ecg_lead_III_latent01_residual	ECG at rest, 12-lead	RR interval		-0.132939	5.91431e-16	http://biobank.ndph.ox.ac.uk/ukb/field.cgi?id=22333
multimodal_vae_ecg_latent80_residual	Early life factors	Country of birth (UK/elsewhere)	England	0.13291	6.0005e-16	http://biobank.ndph.ox.ac.uk/ukb/field.cgi?id=1647
multimodal_vae_ecg_latent60_residual	Pulse wave analysis	Number of beats in waveform average for PWA		-0.132908	6.00481e-16	http://biobank.ndph.ox.ac.uk/ukb/field.cgi?id=12679
singlemodal_vae_ecg_ppg_ppg_latent04_residual	Blood pressure	Diastolic blood pressure, automated reading		-0.132881	6.08794e-16	http://biobank.ndph.ox.ac.uk/ukb/field.cgi?id=4079
singlemodal_vae_ecg_lead_III_latent06_residual	Body composition by impedance	Impedance of leg (right)		0.132807	6.31825e-16	http://biobank.ndph.ox.ac.uk/ukb/field.cgi?id=23107
singlemodal_vae_ecg_lead_aVF_latent07_residual	Body composition by impedance	Trunk fat percentage		0.132781	6.4017e-16	http://biobank.ndph.ox.ac.uk/ukb/field.cgi?id=23127
multimodal_vae_ecg_ppg_multi_latent04_residual	Arterial stiffness	Position of pulse wave notch		-0.132753	6.49372e-16	http://biobank.ndph.ox.ac.uk/ukb/field.cgi?id=4199
singlemodal_vae_ecg_lead_III_latent06_residual	Body composition by impedance	Impedance of leg (left)		0.13271	6.63765e-16	http://biobank.ndph.ox.ac.uk/ukb/field.cgi?id=23108
singlemodal_vae_ecg_lead_aVF_latent08_residual	Arterial stiffness	Pulse rate		0.132707	6.6473e-16	http://biobank.ndph.ox.ac.uk/ukb/field.cgi?id=4194
singlemodal_vae_ecg_ppg_ppg_latent02_residual	Ethnicity	Ethnic background	British	0.132706	6.64801e-16	http://biobank.ndph.ox.ac.uk/ukb/field.cgi?id=21000
singlemodal_vae_ecg_lead_V4_latent07_residual	Body composition by impedance	Arm fat mass (left)		-0.132705	6.65256e-16	http://biobank.ndph.ox.ac.uk/ukb/field.cgi?id=23124
singlemodal_vae_ecg_lead_V5_latent08_residual	Blood pressure	Diastolic blood pressure, automated reading		-0.132686	6.71796e-16	http://biobank.ndph.ox.ac.uk/ukb/field.cgi?id=4079
multimodal_vae_ecg_ppg_multi_latent02_residual	Reception	Date of attending assessment centre		0.132679	6.7407e-16	http://biobank.ndph.ox.ac.uk/ukb/field.cgi?id=53
multimodal_vae_ecg_ppg_multi_latent02_residual	Arterial stiffness	Stiffness method	Direct entry	-0.132679	6.7407e-16	http://biobank.ndph.ox.ac.uk/ukb/field.cgi?id=4186
singlemodal_vae_ecg_lead_V3_latent08_residual	Bone size, mineral and density by DXA	Ribs BMD (bone mineral density)		0.132662	6.79697e-16	http://biobank.ndph.ox.ac.uk/ukb/field.cgi?id=23233
multimodal_vae_ecg_ppg_multi_latent06_residual	Body composition by DXA	Legs total mass		-0.132643	6.86223e-16	http://biobank.ndph.ox.ac.uk/ukb/field.cgi?id=23277
singlemodal_vae_ecg_lead_V4_latent08_residual	Body composition by impedance	Arm fat percentage (right)		0.132609	6.98114e-16	http://biobank.ndph.ox.ac.uk/ukb/field.cgi?id=23119
singlemodal_vae_ecg_ppg_ppg_latent03_residual	Family history	Illnesses of father	None of the above (group 2)	0.132578	7.09117e-16	http://biobank.ndph.ox.ac.uk/ukb/field.cgi?id=20107
multimodal_vae_ecg_latent7_residual	Arterial stiffness	Pulse rate		0.132578	7.09287e-16	http://biobank.ndph.ox.ac.uk/ukb/field.cgi?id=4194
multimodal_vae_ecg_ppg_multi_latent08_residual	Arterial stiffness	Position of the shoulder on the pulse waveform		-0.132565	7.13951e-16	http://biobank.ndph.ox.ac.uk/ukb/field.cgi?id=4200
singlemodal_vae_ecg_lead_aVL_latent05_residual	ECG at rest, 12-lead	T axis		-0.13256	7.15729e-16	http://biobank.ndph.ox.ac.uk/ukb/field.cgi?id=22337
multimodal_vae_ecg_latent77_residual	Blood pressure	Systolic blood pressure, automated reading		0.132532	7.25698e-16	http://biobank.ndph.ox.ac.uk/ukb/field.cgi?id=4080
singlemodal_vae_ecg_lead_V5_latent01_residual	Body composition by impedance	Leg fat mass (right)		0.132496	7.38868e-16	http://biobank.ndph.ox.ac.uk/ukb/field.cgi?id=23112
multimodal_vae_ecg_latent84_residual	Body composition by impedance	Body mass index (BMI)		0.132495	7.39293e-16	http://biobank.ndph.ox.ac.uk/ukb/field.cgi?id=23104
multimodal_vae_ecg_latent35_residual	Process authorisation	Imaging screening authorisation	Staff 158977	0.132459	7.52765e-16	http://biobank.ndph.ox.ac.uk/ukb/field.cgi?id=21761
singlemodal_vae_ecg_lead_V1_latent02_residual	Early life factors	Part of a multiple birth	No	-0.132448	7.57062e-16	http://biobank.ndph.ox.ac.uk/ukb/field.cgi?id=1777
singlemodal_vae_ecg_lead_V5_latent01_residual	Body composition by impedance	Body fat percentage		0.132432	7.63286e-16	http://biobank.ndph.ox.ac.uk/ukb/field.cgi?id=23099
singlemodal_vae_ecg_lead_V4_latent07_residual	Body composition by impedance	Whole body fat mass		-0.132377	7.8469e-16	http://biobank.ndph.ox.ac.uk/ukb/field.cgi?id=23100
multimodal_vae_ecg_latent89_residual	Summary Operations	Operative procedures - main OPCS4	Q55.8 Other specified other examination of female genital tract	-0.132371	7.86839e-16	http://biobank.ndph.ox.ac.uk/ukb/field.cgi?id=41200
multimodal_vae_ecg_latent89_residual	Medications	Treatment/medication code	folate product	-0.132371	7.86839e-16	http://biobank.ndph.ox.ac.uk/ukb/field.cgi?id=20003
multimodal_vae_ecg_ppg_multi_latent02_residual	DXA assessment	Believed safe to perform DXA scan	Yes	-0.132353	7.94247e-16	http://biobank.ndph.ox.ac.uk/ukb/field.cgi?id=12141
singlemodal_vae_ecg_lead_II_latent02_residual	Body composition by DXA	Android total mass		-0.132317	8.08347e-16	http://biobank.ndph.ox.ac.uk/ukb/field.cgi?id=23248
singlemodal_vae_ecg_lead_aVR_latent01_residual	ECG during exercise	ECG, heart rate		-0.132295	8.17501e-16	http://biobank.ndph.ox.ac.uk/ukb/field.cgi?id=5983
singlemodal_vae_ecg_ppg_ppg_latent04_residual	Abdominal composition	Weight-to-muscle ratio		-0.132233	8.43443e-16	http://biobank.ndph.ox.ac.uk/ukb/field.cgi?id=22433
singlemodal_vae_ecg_lead_V6_latent01_residual	ECG at rest, 12-lead	QT interval		-0.132226	8.4613e-16	http://biobank.ndph.ox.ac.uk/ukb/field.cgi?id=22331
singlemodal_vae_ecg_ppg_ecg_latent02_residual	ECG during exercise	ECG, heart rate		0.132226	8.46307e-16	http://biobank.ndph.ox.ac.uk/ukb/field.cgi?id=5983
singlemodal_vae_ecg_lead_I_latent02_residual	ECG during exercise	ECG, heart rate		0.132226	8.46422e-16	http://biobank.ndph.ox.ac.uk/ukb/field.cgi?id=5983
singlemodal_vae_ecg_lead_aVF_latent03_residual	ECG at rest, 12-lead	RR interval		0.132206	8.54911e-16	http://biobank.ndph.ox.ac.uk/ukb/field.cgi?id=22333
multimodal_vae_ecg_ppg_multi_latent02_residual	Early life factors	Breastfed as a baby	Yes	-0.132135	8.85614e-16	http://biobank.ndph.ox.ac.uk/ukb/field.cgi?id=1677
multimodal_vae_ecg_ppg_multi_latent02_residual	Early life factors	Adopted as a child	No	-0.132128	8.89127e-16	http://biobank.ndph.ox.ac.uk/ukb/field.cgi?id=1767
singlemodal_vae_ecg_lead_II_latent02_residual	Body composition by impedance	Arm fat mass (right)		-0.132127	8.89309e-16	http://biobank.ndph.ox.ac.uk/ukb/field.cgi?id=23120
singlemodal_vae_ecg_lead_V6_latent07_residual	ECG at rest, 12-lead	P duration		-0.132115	8.94535e-16	http://biobank.ndph.ox.ac.uk/ukb/field.cgi?id=12338
singlemodal_vae_ecg_ppg_ecg_latent07_residual	Body composition by impedance	Leg fat mass (right)		0.132059	9.19986e-16	http://biobank.ndph.ox.ac.uk/ukb/field.cgi?id=23112
singlemodal_vae_ecg_lead_I_latent07_residual	Body composition by impedance	Leg fat mass (right)		0.132059	9.20169e-16	http://biobank.ndph.ox.ac.uk/ukb/field.cgi?id=23112
singlemodal_vae_ecg_lead_V2_latent02_residual	Early life factors	Part of a multiple birth	No	-0.13204	9.28896e-16	http://biobank.ndph.ox.ac.uk/ukb/field.cgi?id=1777
singlemodal_vae_ecg_lead_V5_latent02_residual	Body size measures	Weight		-0.132003	9.46188e-16	http://biobank.ndph.ox.ac.uk/ukb/field.cgi?id=21002
singlemodal_vae_ecg_lead_V4_latent03_residual	ECG at rest, 12-lead	RR interval		-0.131977	9.58659e-16	http://biobank.ndph.ox.ac.uk/ukb/field.cgi?id=22333
singlemodal_vae_ecg_lead_aVR_latent04_residual	Body composition by impedance	Leg fat mass (left)		-0.131951	9.71094e-16	http://biobank.ndph.ox.ac.uk/ukb/field.cgi?id=23116
singlemodal_vae_ecg_lead_V1_latent05_residual	Family history	Illnesses of mother	None of the above (group 2)	-0.131937	9.78002e-16	http://biobank.ndph.ox.ac.uk/ukb/field.cgi?id=20110
singlemodal_vae_ecg_lead_aVR_latent04_residual	Pulse wave analysis	Cardiac output during PWA		-0.131931	9.81299e-16	http://biobank.ndph.ox.ac.uk/ukb/field.cgi?id=12682
singlemodal_vae_ecg_lead_III_latent04_residual	ECG at rest, 12-lead	Ventricular rate		0.131928	9.82622e-16	http://biobank.ndph.ox.ac.uk/ukb/field.cgi?id=12336
singlemodal_vae_ecg_lead_III_latent02_residual	Body composition by DXA	Gynoid total mass		-0.131905	9.93726e-16	http://biobank.ndph.ox.ac.uk/ukb/field.cgi?id=23265
singlemodal_vae_ecg_lead_V5_latent08_residual	Physical activity	Types of physical activity in last 4 weeks	Strenuous sports	0.131903	9.94894e-16	http://biobank.ndph.ox.ac.uk/ukb/field.cgi?id=6164
singlemodal_vae_ecg_lead_aVF_latent06_residual	Body composition by DXA	Gynoid total mass		0.131862	1.01554e-15	http://biobank.ndph.ox.ac.uk/ukb/field.cgi?id=23265
multimodal_vae_ecg_ppg_multi_latent06_residual	Body size measures	Hip circumference		-0.131814	1.04039e-15	http://biobank.ndph.ox.ac.uk/ukb/field.cgi?id=49
multimodal_vae_ecg_ppg_multi_latent06_residual	Arterial stiffness	Pulse rate		-0.13181	1.04237e-15	http://biobank.ndph.ox.ac.uk/ukb/field.cgi?id=4194
singlemodal_vae_ecg_lead_aVL_latent04_residual	Abdominal composition	Visceral adipose tissue volume (VAT)		0.131748	1.07497e-15	http://biobank.ndph.ox.ac.uk/ukb/field.cgi?id=22407
singlemodal_vae_ecg_lead_I_latent06_residual	Summary Diagnoses	Diagnoses - secondary ICD10	I45.1 Other and unspecified right bundle-branch block	-0.131678	1.11331e-15	http://biobank.ndph.ox.ac.uk/ukb/field.cgi?id=41204
singlemodal_vae_ecg_lead_I_latent06_residual	Summary Diagnoses	Diagnoses - ICD10	I45.1 Other and unspecified right bundle-branch block	-0.131678	1.11331e-15	http://biobank.ndph.ox.ac.uk/ukb/field.cgi?id=41270
singlemodal_vae_ecg_ppg_ecg_latent06_residual	Summary Diagnoses	Diagnoses - secondary ICD10	I45.1 Other and unspecified right bundle-branch block	-0.131677	1.11377e-15	http://biobank.ndph.ox.ac.uk/ukb/field.cgi?id=41204
singlemodal_vae_ecg_ppg_ecg_latent06_residual	Summary Diagnoses	Diagnoses - ICD10	I45.1 Other and unspecified right bundle-branch block	-0.131677	1.11377e-15	http://biobank.ndph.ox.ac.uk/ukb/field.cgi?id=41270
singlemodal_vae_ecg_lead_V1_latent05_residual	Process authorisation	Carotid ultrasound authorisation	Staff 158967	-0.13163	1.14029e-15	http://biobank.ndph.ox.ac.uk/ukb/field.cgi?id=21765
singlemodal_vae_ecg_lead_III_latent06_residual	Body composition by impedance	Impedance of leg (left)		0.131589	1.16379e-15	http://biobank.ndph.ox.ac.uk/ukb/field.cgi?id=23108
singlemodal_vae_ecg_ppg_ecg_latent02_residual	Abdominal composition	Abdominal fat ratio		0.13158	1.16923e-15	http://biobank.ndph.ox.ac.uk/ukb/field.cgi?id=22434
singlemodal_vae_ecg_lead_I_latent02_residual	Abdominal composition	Abdominal fat ratio		0.131578	1.17011e-15	http://biobank.ndph.ox.ac.uk/ukb/field.cgi?id=22434
multimodal_vae_ecg_latent48_residual	ECG at rest, 12-lead	P duration		0.131571	1.17462e-15	http://biobank.ndph.ox.ac.uk/ukb/field.cgi?id=12338
multimodal_vae_ecg_ppg_multi_latent02_residual	Carotid ultrasound	Carotid ultrasound measuring method	Direct entry	-0.131568	1.17616e-15	http://biobank.ndph.ox.ac.uk/ukb/field.cgi?id=12291
multimodal_vae_ecg_latent29_residual	Abdominal composition	Total adipose tissue volume		-0.131473	1.23334e-15	http://biobank.ndph.ox.ac.uk/ukb/field.cgi?id=22415
singlemodal_vae_ecg_lead_aVR_latent01_residual	ECG during exercise	ECG, heart rate		-0.131463	1.23977e-15	http://biobank.ndph.ox.ac.uk/ukb/field.cgi?id=5983
singlemodal_vae_ecg_lead_V2_latent02_residual	Reception	Date of attending assessment centre		0.131409	1.27341e-15	http://biobank.ndph.ox.ac.uk/ukb/field.cgi?id=53
multimodal_vae_ecg_latent96_residual	Blood count	High light scatter reticulocyte percentage		0.131388	1.28695e-15	http://biobank.ndph.ox.ac.uk/ukb/field.cgi?id=30290
multimodal_vae_ecg_latent29_residual	Blood biochemistry	Triglycerides		-0.131381	1.2909e-15	http://biobank.ndph.ox.ac.uk/ukb/field.cgi?id=30870
singlemodal_vae_ecg_lead_aVF_latent06_residual	Abdominal composition	Abdominal subcutaneous adipose tissue volume (ASAT)		0.131376	1.29449e-15	http://biobank.ndph.ox.ac.uk/ukb/field.cgi?id=22408
singlemodal_vae_ecg_lead_II_latent05_residual	Blood pressure	Systolic blood pressure, automated reading		-0.131371	1.29789e-15	http://biobank.ndph.ox.ac.uk/ukb/field.cgi?id=4080
singlemodal_vae_ecg_lead_II_latent05_residual	Body size measures	Waist circumference		-0.131364	1.30215e-15	http://biobank.ndph.ox.ac.uk/ukb/field.cgi?id=48
singlemodal_vae_ecg_ppg_ppg_latent04_residual	Body composition by impedance	Whole body fat mass		-0.131352	1.31002e-15	http://biobank.ndph.ox.ac.uk/ukb/field.cgi?id=23100
singlemodal_vae_ecg_lead_V5_latent01_residual	Abdominal composition	Total abdominal adipose tissue index		0.131336	1.32045e-15	http://biobank.ndph.ox.ac.uk/ukb/field.cgi?id=22432
multimodal_vae_ecg_latent96_residual	Body composition by impedance	Impedance of leg (left)		-0.131302	1.3433e-15	http://biobank.ndph.ox.ac.uk/ukb/field.cgi?id=23108
singlemodal_vae_ecg_lead_aVL_latent01_residual	Blood count	High light scatter reticulocyte percentage		0.131296	1.34673e-15	http://biobank.ndph.ox.ac.uk/ukb/field.cgi?id=30290
singlemodal_vae_ecg_lead_V2_latent03_residual	Body composition by impedance	Trunk fat mass		-0.131249	1.37922e-15	http://biobank.ndph.ox.ac.uk/ukb/field.cgi?id=23128
multimodal_vae_ecg_latent87_residual	Mental distress	Mental health problems ever diagnosed by a professional	Schizophrenia	0.131222	1.39783e-15	http://biobank.ndph.ox.ac.uk/ukb/field.cgi?id=20544
singlemodal_vae_ecg_lead_V3_latent03_residual	Family history	Illnesses of father	None of the above (group 2)	0.13121	1.40565e-15	http://biobank.ndph.ox.ac.uk/ukb/field.cgi?id=20107
singlemodal_vae_ecg_ppg_ppg_latent02_residual	Body composition by impedance	Trunk fat mass		0.131159	1.44217e-15	http://biobank.ndph.ox.ac.uk/ukb/field.cgi?id=23128
multimodal_vae_ecg_latent96_residual	Abdominal composition	Total adipose tissue volume		0.131137	1.45816e-15	http://biobank.ndph.ox.ac.uk/ukb/field.cgi?id=22415
singlemodal_vae_ecg_lead_V6_latent04_residual	Pulse wave analysis	Mean arterial pressure during PWA		-0.131127	1.46554e-15	http://biobank.ndph.ox.ac.uk/ukb/field.cgi?id=12687
singlemodal_vae_ecg_lead_aVF_latent01_residual	Blood count	High light scatter reticulocyte count		0.131105	1.48098e-15	http://biobank.ndph.ox.ac.uk/ukb/field.cgi?id=30300
singlemodal_vae_ecg_lead_V6_latent03_residual	Body composition by impedance	Trunk fat mass		0.131082	1.49809e-15	http://biobank.ndph.ox.ac.uk/ukb/field.cgi?id=23128
multimodal_vae_ecg_ppg_multi_latent02_residual	Abdominal MRI	Believed safe to perform abdominal MRI scan	Yes	-0.131079	1.50053e-15	http://biobank.ndph.ox.ac.uk/ukb/field.cgi?id=12140
singlemodal_vae_ecg_lead_V1_latent02_residual	Family history	Illnesses of mother	None of the above (group 2)	-0.130941	1.60689e-15	http://biobank.ndph.ox.ac.uk/ukb/field.cgi?id=20110
singlemodal_vae_ecg_lead_II_latent02_residual	Body size measures	Weight		-0.130933	1.61341e-15	http://biobank.ndph.ox.ac.uk/ukb/field.cgi?id=21002
multimodal_vae_ecg_ppg_multi_latent10_residual	Pulse wave analysis	Mean arterial pressure during PWA		-0.13091	1.63171e-15	http://biobank.ndph.ox.ac.uk/ukb/field.cgi?id=12687
multimodal_vae_ecg_ppg_multi_latent02_residual	Brain MRI	Believed safe to perform brain MRI scan	Yes	-0.1309	1.6404e-15	http://biobank.ndph.ox.ac.uk/ukb/field.cgi?id=12139
singlemodal_vae_ecg_lead_V4_latent02_residual	Early life factors	Maternal smoking around birth	No	0.130884	1.65344e-15	http://biobank.ndph.ox.ac.uk/ukb/field.cgi?id=1787
singlemodal_vae_ecg_lead_V4_latent05_residual	Physical activity	Types of physical activity in last 4 weeks	Strenuous sports	0.130861	1.6726e-15	http://biobank.ndph.ox.ac.uk/ukb/field.cgi?id=6164
multimodal_vae_ecg_ppg_multi_latent10_residual	Pulse wave analysis	End systolic pressure during PWA		-0.13086	1.67342e-15	http://biobank.ndph.ox.ac.uk/ukb/field.cgi?id=12683
singlemodal_vae_ecg_lead_V4_latent06_residual	Body composition by impedance	Trunk fat mass		0.130858	1.67466e-15	http://biobank.ndph.ox.ac.uk/ukb/field.cgi?id=23128
singlemodal_vae_ecg_lead_V5_latent03_residual	Body size measures	Hip circumference		-0.1308	1.72343e-15	http://biobank.ndph.ox.ac.uk/ukb/field.cgi?id=49
singlemodal_vae_ecg_lead_V6_latent02_residual	Left ventricular size and function	LV stroke volume		-0.130782	1.73902e-15	http://biobank.ndph.ox.ac.uk/ukb/field.cgi?id=22423
multimodal_vae_ecg_latent90_residual	ECG at rest, 12-lead	QRS duration		0.13075	1.76704e-15	http://biobank.ndph.ox.ac.uk/ukb/field.cgi?id=12340
multimodal_vae_ecg_latent1_residual	ECG at rest, 12-lead	PQ interval		0.130713	1.79922e-15	http://biobank.ndph.ox.ac.uk/ukb/field.cgi?id=22330
multimodal_vae_ecg_latent96_residual	Body composition by impedance	Impedance of whole body		-0.130711	1.80096e-15	http://biobank.ndph.ox.ac.uk/ukb/field.cgi?id=23106
singlemodal_vae_ecg_lead_II_latent02_residual	Abdominal composition	Total abdominal adipose tissue index		-0.130684	1.8257e-15	http://biobank.ndph.ox.ac.uk/ukb/field.cgi?id=22432
singlemodal_vae_ecg_lead_III_latent02_residual	Body composition by DXA	Arms total mass		-0.130631	1.87409e-15	http://biobank.ndph.ox.ac.uk/ukb/field.cgi?id=23260
multimodal_vae_ecg_ppg_multi_latent02_residual	Carotid ultrasound	Carotid ultrasound measurement completed	Yes	-0.130624	1.88045e-15	http://biobank.ndph.ox.ac.uk/ukb/field.cgi?id=12292
multimodal_vae_ecg_latent39_residual	Alcohol	Reason former drinker stopped drinking alcohol	Prefer not to answer	-0.130609	1.89485e-15	http://biobank.ndph.ox.ac.uk/ukb/field.cgi?id=3859
multimodal_vae_ecg_latent96_residual	Body composition by impedance	Impedance of leg (right)		-0.130593	1.90988e-15	http://biobank.ndph.ox.ac.uk/ukb/field.cgi?id=23107
multimodal_vae_ecg_ppg_multi_latent09_residual	Pulse wave analysis	Augmentation index for PWA		-0.130574	1.92787e-15	http://biobank.ndph.ox.ac.uk/ukb/field.cgi?id=12681
singlemodal_vae_ecg_lead_V5_latent08_residual	Abdominal composition	Total abdominal adipose tissue index		-0.130572	1.93022e-15	http://biobank.ndph.ox.ac.uk/ukb/field.cgi?id=22432
singlemodal_vae_ecg_lead_V4_latent01_residual	Blood pressure	Systolic blood pressure, automated reading		0.130543	1.95763e-15	http://biobank.ndph.ox.ac.uk/ukb/field.cgi?id=4080
singlemodal_vae_ecg_lead_II_latent03_residual	Body composition by impedance	Body mass index (BMI)		-0.130504	1.9955e-15	http://biobank.ndph.ox.ac.uk/ukb/field.cgi?id=23104
multimodal_vae_ecg_ppg_multi_latent06_residual	Body size measures	Weight		-0.130502	1.99767e-15	http://biobank.ndph.ox.ac.uk/ukb/field.cgi?id=21002
singlemodal_vae_ecg_lead_III_latent06_residual	Blood count	High light scatter reticulocyte count		-0.130489	2.01055e-15	http://biobank.ndph.ox.ac.uk/ukb/field.cgi?id=30300
singlemodal_vae_ecg_lead_II_latent03_residual	Body composition by impedance	Trunk fat mass		-0.130478	2.02219e-15	http://biobank.ndph.ox.ac.uk/ukb/field.cgi?id=23128
singlemodal_vae_ecg_lead_III_latent02_residual	Body composition by impedance	Leg fat percentage (left)		-0.130448	2.05243e-15	http://biobank.ndph.ox.ac.uk/ukb/field.cgi?id=23115
multimodal_vae_ecg_ppg_multi_latent06_residual	Body composition by DXA	Gynoid total mass		-0.130376	2.12647e-15	http://biobank.ndph.ox.ac.uk/ukb/field.cgi?id=23265
singlemodal_vae_ecg_ppg_ppg_latent02_residual	Body size measures	Weight		0.130353	2.15059e-15	http://biobank.ndph.ox.ac.uk/ukb/field.cgi?id=21002
singlemodal_vae_ecg_lead_II_latent05_residual	Arterial stiffness	Position of pulse wave notch		-0.130312	2.1948e-15	http://biobank.ndph.ox.ac.uk/ukb/field.cgi?id=4199
multimodal_vae_ecg_latent29_residual	Body composition by DXA	Gynoid total mass		-0.130295	2.21289e-15	http://biobank.ndph.ox.ac.uk/ukb/field.cgi?id=23265
singlemodal_vae_ecg_ppg_ppg_latent04_residual	Body composition by impedance	Trunk fat mass		-0.13028	2.2302e-15	http://biobank.ndph.ox.ac.uk/ukb/field.cgi?id=23128
singlemodal_vae_ecg_lead_aVF_latent06_residual	Body composition by DXA	Arms total mass		0.130274	2.23583e-15	http://biobank.ndph.ox.ac.uk/ukb/field.cgi?id=23260
singlemodal_vae_ecg_lead_V1_latent02_residual	Early life factors	Country of birth (UK/elsewhere)	England	-0.130237	2.27791e-15	http://biobank.ndph.ox.ac.uk/ukb/field.cgi?id=1647
singlemodal_vae_ecg_lead_aVL_latent01_residual	Body composition by impedance	Leg fat percentage (right)		0.130235	2.27989e-15	http://biobank.ndph.ox.ac.uk/ukb/field.cgi?id=23111
singlemodal_vae_ecg_lead_V5_latent03_residual	Abdominal composition	Total trunk fat volume		-0.13022	2.2965e-15	http://biobank.ndph.ox.ac.uk/ukb/field.cgi?id=22410
multimodal_vae_ecg_latent96_residual	Body composition by impedance	Impedance of leg (right)		-0.13013	2.40073e-15	http://biobank.ndph.ox.ac.uk/ukb/field.cgi?id=23107
singlemodal_vae_ecg_lead_V2_latent07_residual	Body size measures	Body mass index (BMI)		-0.130128	2.40356e-15	http://biobank.ndph.ox.ac.uk/ukb/field.cgi?id=21001
multimodal_vae_ecg_ppg_multi_latent02_residual	ECG at rest, 12-lead	12-lead ECG measuring method	Direct entry	-0.130078	2.46382e-15	http://biobank.ndph.ox.ac.uk/ukb/field.cgi?id=12323
singlemodal_vae_ecg_lead_V4_latent06_residual	Body composition by impedance	Whole body fat mass		0.130061	2.48467e-15	http://biobank.ndph.ox.ac.uk/ukb/field.cgi?id=23100
singlemodal_vae_ecg_lead_aVF_latent01_residual	Abdominal composition	Posterior thigh muscle fat infiltration (MFI) (left)		0.130043	2.50612e-15	http://biobank.ndph.ox.ac.uk/ukb/field.cgi?id=23355
singlemodal_vae_ecg_lead_V3_latent03_residual	T1 structural brain MRI	Scanner longitudinal (Z) brain position		0.130008	2.55003e-15	http://biobank.ndph.ox.ac.uk/ukb/field.cgi?id=25758
singlemodal_vae_ecg_lead_II_latent05_residual	Left ventricular size and function	LV stroke volume		0.129989	2.57428e-15	http://biobank.ndph.ox.ac.uk/ukb/field.cgi?id=22423
singlemodal_vae_ecg_lead_V4_latent03_residual	Left ventricular size and function	Average heart rate		0.12997	2.59848e-15	http://biobank.ndph.ox.ac.uk/ukb/field.cgi?id=22426
multimodal_vae_ecg_latent42_residual	Summary Diagnoses	Diagnoses - ICD10	I44.7 Left bundle-branch block, unspecified	-0.129956	2.61635e-15	http://biobank.ndph.ox.ac.uk/ukb/field.cgi?id=41270
singlemodal_vae_ecg_lead_II_latent03_residual	Body composition by impedance	Whole body fat mass		-0.129884	2.71016e-15	http://biobank.ndph.ox.ac.uk/ukb/field.cgi?id=23100
singlemodal_vae_ecg_lead_V4_latent04_residual	Pulse wave analysis	Heart rate during PWA		0.129877	2.71947e-15	http://biobank.ndph.ox.ac.uk/ukb/field.cgi?id=12673
multimodal_vae_ecg_latent9_residual	Process authorisation	Touchscreen authorisation	Staff 159064	0.12987	2.72966e-15	http://biobank.ndph.ox.ac.uk/ukb/field.cgi?id=21722
singlemodal_vae_ecg_lead_III_latent02_residual	Body composition by impedance	Leg fat percentage (right)		-0.129826	2.7894e-15	http://biobank.ndph.ox.ac.uk/ukb/field.cgi?id=23111
multimodal_vae_ecg_latent7_residual	Left ventricular size and function	Average heart rate		0.12981	2.81203e-15	http://biobank.ndph.ox.ac.uk/ukb/field.cgi?id=22426
singlemodal_vae_ecg_ppg_ppg_latent02_residual	Body composition by impedance	Trunk fat mass		0.129809	2.81293e-15	http://biobank.ndph.ox.ac.uk/ukb/field.cgi?id=23128
multimodal_vae_ecg_ppg_multi_latent02_residual	Early life factors	Comparative height size at age 10	About average	-0.12979	2.83857e-15	http://biobank.ndph.ox.ac.uk/ukb/field.cgi?id=1697
singlemodal_vae_ecg_lead_V2_latent03_residual	Body composition by impedance	Whole body fat mass		-0.129782	2.85028e-15	http://biobank.ndph.ox.ac.uk/ukb/field.cgi?id=23100
singlemodal_vae_ecg_ppg_ecg_latent07_residual	Body size measures	Hip circumference		0.129737	2.9143e-15	http://biobank.ndph.ox.ac.uk/ukb/field.cgi?id=49
singlemodal_vae_ecg_lead_I_latent07_residual	Body size measures	Hip circumference		0.129737	2.91447e-15	http://biobank.ndph.ox.ac.uk/ukb/field.cgi?id=49
singlemodal_vae_ecg_lead_V2_latent03_residual	Body composition by impedance	Arm fat mass (right)		-0.12964	3.05686e-15	http://biobank.ndph.ox.ac.uk/ukb/field.cgi?id=23120
singlemodal_vae_ecg_lead_V6_latent07_residual	Left ventricular size and function	Average heart rate		-0.129608	3.10454e-15	http://biobank.ndph.ox.ac.uk/ukb/field.cgi?id=22426
singlemodal_vae_ecg_lead_II_latent05_residual	Body composition by DXA	Trunk total mass		-0.129594	3.12684e-15	http://biobank.ndph.ox.ac.uk/ukb/field.cgi?id=23287
multimodal_vae_ecg_latent84_residual	Body size measures	Body mass index (BMI)		0.129582	3.14443e-15	http://biobank.ndph.ox.ac.uk/ukb/field.cgi?id=21001
singlemodal_vae_ecg_lead_aVF_latent08_residual	Blood pressure	Pulse rate, automated reading		0.129537	3.21534e-15	http://biobank.ndph.ox.ac.uk/ukb/field.cgi?id=102
multimodal_vae_ecg_ppg_multi_latent06_residual	Body composition by impedance	Weight		-0.129523	3.23679e-15	http://biobank.ndph.ox.ac.uk/ukb/field.cgi?id=23098
singlemodal_vae_ecg_lead_aVL_latent04_residual	Body composition by DXA	Gynoid total mass		0.129503	3.26908e-15	http://biobank.ndph.ox.ac.uk/ukb/field.cgi?id=23265
singlemodal_vae_ecg_lead_V6_latent03_residual	Body size measures	Hip circumference		0.129496	3.28097e-15	http://biobank.ndph.ox.ac.uk/ukb/field.cgi?id=49
singlemodal_vae_ecg_lead_aVR_latent08_residual	Arterial stiffness	Position of pulse wave notch		0.12945	3.35637e-15	http://biobank.ndph.ox.ac.uk/ukb/field.cgi?id=4199
singlemodal_vae_ecg_ppg_ppg_latent02_residual	Bone-densitometry of heel	Fractured heel (right)	no	0.129445	3.36461e-15	http://biobank.ndph.ox.ac.uk/ukb/field.cgi?id=4096
multimodal_vae_ecg_ppg_multi_latent06_residual	Body composition by impedance	Basal metabolic rate		-0.129434	3.38204e-15	http://biobank.ndph.ox.ac.uk/ukb/field.cgi?id=23105
singlemodal_vae_ecg_lead_V5_latent04_residual	ECG at rest, 12-lead	Ventricular rate		-0.129421	3.40361e-15	http://biobank.ndph.ox.ac.uk/ukb/field.cgi?id=12336
singlemodal_vae_ecg_ppg_ppg_latent02_residual	Body composition by impedance	Weight		0.129408	3.4251e-15	http://biobank.ndph.ox.ac.uk/ukb/field.cgi?id=23098
singlemodal_vae_ecg_ppg_ppg_latent02_residual	Family history	Illnesses of mother	None of the above (group 2)	0.12936	3.50725e-15	http://biobank.ndph.ox.ac.uk/ukb/field.cgi?id=20110
singlemodal_vae_ecg_ppg_ppg_latent04_residual	Abdominal composition	Total trunk fat volume		-0.129318	3.58001e-15	http://biobank.ndph.ox.ac.uk/ukb/field.cgi?id=22410
multimodal_vae_ecg_ppg_multi_latent02_residual	Operations	Pace-maker	No	-0.129314	3.58665e-15	http://biobank.ndph.ox.ac.uk/ukb/field.cgi?id=3079
singlemodal_vae_ecg_ppg_ecg_latent07_residual	Body size measures	Waist circumference		0.12931	3.59341e-15	http://biobank.ndph.ox.ac.uk/ukb/field.cgi?id=48
singlemodal_vae_ecg_lead_I_latent07_residual	Body size measures	Waist circumference		0.12931	3.5942e-15	http://biobank.ndph.ox.ac.uk/ukb/field.cgi?id=48
singlemodal_vae_ecg_lead_aVL_latent04_residual	Body composition by impedance	Leg fat mass (right)		0.12931	3.59497e-15	http://biobank.ndph.ox.ac.uk/ukb/field.cgi?id=23112
singlemodal_vae_ecg_lead_aVL_latent04_residual	Body composition by impedance	Arm fat percentage (right)		0.129265	3.6739e-15	http://biobank.ndph.ox.ac.uk/ukb/field.cgi?id=23119
multimodal_vae_ecg_latent35_residual	Process authorisation	Verbal interview authorisation	Staff 158889	0.129245	3.71021e-15	http://biobank.ndph.ox.ac.uk/ukb/field.cgi?id=21731
multimodal_vae_ecg_latent80_residual	Early life factors	Handedness (chirality/laterality)	Right-handed	0.129214	3.76727e-15	http://biobank.ndph.ox.ac.uk/ukb/field.cgi?id=1707
singlemodal_vae_ecg_lead_V5_latent01_residual	Body composition by impedance	Leg fat mass (right)		0.129208	3.779e-15	http://biobank.ndph.ox.ac.uk/ukb/field.cgi?id=23112
singlemodal_vae_ecg_lead_V6_latent07_residual	Blood pressure	Pulse rate, automated reading		-0.129201	3.79142e-15	http://biobank.ndph.ox.ac.uk/ukb/field.cgi?id=102
singlemodal_vae_ecg_lead_V3_latent08_residual	Bone size, mineral and density by DXA	Ribs bone area		0.129194	3.80366e-15	http://biobank.ndph.ox.ac.uk/ukb/field.cgi?id=23309
singlemodal_vae_ecg_lead_V4_latent07_residual	Body size measures	Waist circumference		-0.12915	3.88759e-15	http://biobank.ndph.ox.ac.uk/ukb/field.cgi?id=48
singlemodal_vae_ecg_lead_aVF_latent07_residual	ECG at rest, 12-lead	Ventricular rate		0.129132	3.92242e-15	http://biobank.ndph.ox.ac.uk/ukb/field.cgi?id=12336
singlemodal_vae_ecg_lead_aVF_latent01_residual	Abdominal composition	Anterior thigh muscle fat infiltration (MFI) (right)		0.129104	3.97689e-15	http://biobank.ndph.ox.ac.uk/ukb/field.cgi?id=24354
singlemodal_vae_ecg_lead_II_latent05_residual	Body composition by impedance	Leg fat mass (right)		-0.129046	4.09007e-15	http://biobank.ndph.ox.ac.uk/ukb/field.cgi?id=23112
singlemodal_vae_ecg_lead_V5_latent01_residual	Body composition by impedance	Leg fat mass (left)		0.129026	4.13049e-15	http://biobank.ndph.ox.ac.uk/ukb/field.cgi?id=23116
singlemodal_vae_ecg_lead_aVR_latent04_residual	Task functional brain MRI	Mean tfMRI head motion, averaged across space and time points		-0.12902	4.14276e-15	http://biobank.ndph.ox.ac.uk/ukb/field.cgi?id=25742
singlemodal_vae_ecg_lead_V6_latent05_residual	Left ventricular size and function	Body surface area		-0.129013	4.15623e-15	http://biobank.ndph.ox.ac.uk/ukb/field.cgi?id=22427
singlemodal_vae_ecg_ppg_ecg_latent07_residual	Body composition by impedance	Leg fat mass (left)		0.128995	4.19455e-15	http://biobank.ndph.ox.ac.uk/ukb/field.cgi?id=23116
singlemodal_vae_ecg_lead_I_latent07_residual	Body composition by impedance	Leg fat mass (left)		0.128995	4.19491e-15	http://biobank.ndph.ox.ac.uk/ukb/field.cgi?id=23116
multimodal_vae_ecg_ppg_multi_latent02_residual	Home locations	Home location - east co-ordinate (rounded)		0.128977	4.23058e-15	http://biobank.ndph.ox.ac.uk/ukb/field.cgi?id=22702
singlemodal_vae_ecg_lead_V4_latent01_residual	Blood pressure	Systolic blood pressure, automated reading		0.128943	4.30221e-15	http://biobank.ndph.ox.ac.uk/ukb/field.cgi?id=4080
singlemodal_vae_ecg_lead_V4_latent07_residual	Body composition by impedance	Trunk fat mass		-0.128939	4.30936e-15	http://biobank.ndph.ox.ac.uk/ukb/field.cgi?id=23128
singlemodal_vae_ecg_ppg_ppg_latent02_residual	Bone-densitometry of heel	Fractured heel (left)	no	0.128929	4.3313e-15	http://biobank.ndph.ox.ac.uk/ukb/field.cgi?id=4093
singlemodal_vae_ecg_lead_aVL_latent01_residual	Blood pressure	Diastolic blood pressure, automated reading		0.128907	4.37738e-15	http://biobank.ndph.ox.ac.uk/ukb/field.cgi?id=4079
singlemodal_vae_ecg_lead_II_latent03_residual	Body composition by impedance	Arm fat mass (left)		-0.12887	4.45904e-15	http://biobank.ndph.ox.ac.uk/ukb/field.cgi?id=23124
multimodal_vae_ecg_latent29_residual	Body composition by DXA	Legs total mass		-0.128847	4.50831e-15	http://biobank.ndph.ox.ac.uk/ukb/field.cgi?id=23277
multimodal_vae_ecg_latent29_residual	Body composition by impedance	Weight		-0.128814	4.58149e-15	http://biobank.ndph.ox.ac.uk/ukb/field.cgi?id=23098
singlemodal_vae_ecg_lead_II_latent02_residual	Body composition by impedance	Arm fat mass (left)		-0.128753	4.72059e-15	http://biobank.ndph.ox.ac.uk/ukb/field.cgi?id=23124
multimodal_vae_ecg_latent96_residual	Body composition by impedance	Impedance of whole body		-0.128752	4.72343e-15	http://biobank.ndph.ox.ac.uk/ukb/field.cgi?id=23106
multimodal_vae_ecg_latent84_residual	Body size measures	Waist circumference		0.128656	4.94961e-15	http://biobank.ndph.ox.ac.uk/ukb/field.cgi?id=48
singlemodal_vae_ecg_lead_I_latent04_residual	ECG at rest, 12-lead	P axis		-0.128534	5.25326e-15	http://biobank.ndph.ox.ac.uk/ukb/field.cgi?id=22335
singlemodal_vae_ecg_ppg_ecg_latent04_residual	ECG at rest, 12-lead	P axis		-0.128532	5.25815e-15	http://biobank.ndph.ox.ac.uk/ukb/field.cgi?id=22335
singlemodal_vae_ecg_lead_aVR_latent04_residual	Body composition by DXA	Trunk total mass		-0.128522	5.28285e-15	http://biobank.ndph.ox.ac.uk/ukb/field.cgi?id=23287
singlemodal_vae_ecg_lead_I_latent06_residual	ECG at rest, 12-lead	QTC interval		-0.128519	5.29053e-15	http://biobank.ndph.ox.ac.uk/ukb/field.cgi?id=22332
singlemodal_vae_ecg_ppg_ecg_latent06_residual	ECG at rest, 12-lead	QTC interval		-0.128508	5.31913e-15	http://biobank.ndph.ox.ac.uk/ukb/field.cgi?id=22332
multimodal_vae_ecg_latent7_residual	ECG at rest, 12-lead	QRS num		0.128454	5.46048e-15	http://biobank.ndph.ox.ac.uk/ukb/field.cgi?id=22338
multimodal_vae_ecg_latent48_residual	ECG at rest, 12-lead	PP interval		-0.128452	5.46576e-15	http://biobank.ndph.ox.ac.uk/ukb/field.cgi?id=22334
singlemodal_vae_ecg_lead_I_latent04_residual	Body size measures	Hip circumference		0.128433	5.51682e-15	http://biobank.ndph.ox.ac.uk/ukb/field.cgi?id=49
singlemodal_vae_ecg_ppg_ecg_latent04_residual	Body size measures	Hip circumference		0.128433	5.51702e-15	http://biobank.ndph.ox.ac.uk/ukb/field.cgi?id=49
singlemodal_vae_ecg_ppg_ppg_latent02_residual	Body size measures	Weight (pre-imaging)		0.128428	5.53024e-15	http://biobank.ndph.ox.ac.uk/ukb/field.cgi?id=12143
singlemodal_vae_ecg_lead_aVL_latent01_residual	Bone size, mineral and density by DXA	Femur troch BMD (bone mineral density) T-score (left)		0.128422	5.54628e-15	http://biobank.ndph.ox.ac.uk/ukb/field.cgi?id=23298
singlemodal_vae_ecg_lead_V6_latent04_residual	Abdominal composition	Total abdominal adipose tissue index		-0.128417	5.56212e-15	http://biobank.ndph.ox.ac.uk/ukb/field.cgi?id=22432
multimodal_vae_ecg_latent95_residual	Body size measures	Weight		-0.12837	5.68967e-15	http://biobank.ndph.ox.ac.uk/ukb/field.cgi?id=21002
singlemodal_vae_ecg_lead_II_latent07_residual	ECG at rest, 12-lead	P axis		-0.128364	5.70533e-15	http://biobank.ndph.ox.ac.uk/ukb/field.cgi?id=22335
singlemodal_vae_ecg_lead_aVL_latent01_residual	Bone size, mineral and density by DXA	Femur total BMD (bone mineral density) T-score (left)		0.128359	5.71983e-15	http://biobank.ndph.ox.ac.uk/ukb/field.cgi?id=23293
multimodal_vae_ecg_latent29_residual	Blood pressure	Diastolic blood pressure, automated reading		-0.128348	5.75115e-15	http://biobank.ndph.ox.ac.uk/ukb/field.cgi?id=4079
singlemodal_vae_ecg_lead_V4_latent07_residual	Abdominal composition	Total abdominal adipose tissue index		-0.128301	5.88377e-15	http://biobank.ndph.ox.ac.uk/ukb/field.cgi?id=22432
singlemodal_vae_ecg_lead_aVL_latent04_residual	Body composition by impedance	Leg fat mass (left)		0.12828	5.94454e-15	http://biobank.ndph.ox.ac.uk/ukb/field.cgi?id=23116
singlemodal_vae_ecg_lead_V6_latent05_residual	Summary Diagnoses	Diagnoses - secondary ICD10	I45.1 Other and unspecified right bundle-branch block	-0.128271	5.97048e-15	http://biobank.ndph.ox.ac.uk/ukb/field.cgi?id=41204
singlemodal_vae_ecg_lead_V6_latent05_residual	Summary Diagnoses	Diagnoses - ICD10	I45.1 Other and unspecified right bundle-branch block	-0.128271	5.97048e-15	http://biobank.ndph.ox.ac.uk/ukb/field.cgi?id=41270
singlemodal_vae_ecg_lead_V2_latent03_residual	Body size measures	Body mass index (BMI)		-0.128262	5.99524e-15	http://biobank.ndph.ox.ac.uk/ukb/field.cgi?id=21001
multimodal_vae_ecg_latent15_residual	Process authorisation	Touchscreen authorisation	Staff 159106	0.128262	5.99708e-15	http://biobank.ndph.ox.ac.uk/ukb/field.cgi?id=21722
multimodal_vae_ecg_latent56_residual	Family history	Illnesses of father	None of the above (group 2)	-0.128254	6.02025e-15	http://biobank.ndph.ox.ac.uk/ukb/field.cgi?id=20107
singlemodal_vae_ecg_lead_V1_latent07_residual	Summary Diagnoses	Diagnoses - ICD10	I44.7 Left bundle-branch block, unspecified	-0.128243	6.05191e-15	http://biobank.ndph.ox.ac.uk/ukb/field.cgi?id=41270
singlemodal_vae_ecg_lead_aVL_latent07_residual	Arterial stiffness	Position of the shoulder on the pulse waveform		0.128227	6.09835e-15	http://biobank.ndph.ox.ac.uk/ukb/field.cgi?id=4200
singlemodal_vae_ecg_ppg_ecg_latent07_residual	ECG at rest, 12-lead	QRS num		0.128224	6.10884e-15	http://biobank.ndph.ox.ac.uk/ukb/field.cgi?id=22338
singlemodal_vae_ecg_lead_I_latent07_residual	ECG at rest, 12-lead	QRS num		0.128223	6.11141e-15	http://biobank.ndph.ox.ac.uk/ukb/field.cgi?id=22338
singlemodal_vae_ecg_lead_V4_latent08_residual	ECG at rest, 12-lead	QRS num		0.128212	6.14416e-15	http://biobank.ndph.ox.ac.uk/ukb/field.cgi?id=22338
singlemodal_vae_ecg_lead_V4_latent08_residual	Body size measures	Hip circumference		0.128208	6.15745e-15	http://biobank.ndph.ox.ac.uk/ukb/field.cgi?id=49
singlemodal_vae_ecg_lead_V3_latent06_residual	Blood pressure	Diastolic blood pressure, automated reading		0.128108	6.4617e-15	http://biobank.ndph.ox.ac.uk/ukb/field.cgi?id=4079
singlemodal_vae_ecg_lead_V5_latent02_residual	Body composition by impedance	Arm fat mass (left)		-0.128098	6.49393e-15	http://biobank.ndph.ox.ac.uk/ukb/field.cgi?id=23124
singlemodal_vae_ecg_lead_V3_latent06_residual	ECG during exercise	ECG, heart rate		0.128077	6.55936e-15	http://biobank.ndph.ox.ac.uk/ukb/field.cgi?id=5983
singlemodal_vae_ecg_lead_V4_latent02_residual	Prospective memory	Time to answer		-0.128051	6.64559e-15	http://biobank.ndph.ox.ac.uk/ukb/field.cgi?id=4288
singlemodal_vae_ecg_lead_V4_latent04_residual	Summary Diagnoses	Diagnoses - ICD10	I44.7 Left bundle-branch block, unspecified	-0.128024	6.73104e-15	http://biobank.ndph.ox.ac.uk/ukb/field.cgi?id=41270
singlemodal_vae_ecg_ppg_ppg_latent02_residual	Blood pressure	Pulse rate, automated reading		0.12802	6.7443e-15	http://biobank.ndph.ox.ac.uk/ukb/field.cgi?id=102
singlemodal_vae_ecg_lead_V5_latent01_residual	ECG at rest, 12-lead	Ventricular rate		0.128018	6.75309e-15	http://biobank.ndph.ox.ac.uk/ukb/field.cgi?id=12336
singlemodal_vae_ecg_lead_V1_latent02_residual	Early life factors	Handedness (chirality/laterality)	Right-handed	-0.12795	6.97841e-15	http://biobank.ndph.ox.ac.uk/ukb/field.cgi?id=1707
multimodal_vae_ecg_ppg_multi_latent02_residual	Other sociodemographic factors	Attendance/disability/mobility allowance	None of the above	-0.127895	7.16597e-15	http://biobank.ndph.ox.ac.uk/ukb/field.cgi?id=6146
singlemodal_vae_ecg_ppg_ppg_latent04_residual	Body composition by impedance	Body mass index (BMI)		-0.127895	7.16792e-15	http://biobank.ndph.ox.ac.uk/ukb/field.cgi?id=23104
multimodal_vae_ecg_latent29_residual	Task functional brain MRI	Mean tfMRI head motion, averaged across space and time points		-0.127865	7.27237e-15	http://biobank.ndph.ox.ac.uk/ukb/field.cgi?id=25742
singlemodal_vae_ecg_lead_V5_latent03_residual	Body composition by impedance	Whole body fat mass		-0.127865	7.27309e-15	http://biobank.ndph.ox.ac.uk/ukb/field.cgi?id=23100
singlemodal_vae_ecg_ppg_ppg_latent01_residual	Pulse wave analysis	Cardiac output during PWA		-0.127839	7.36482e-15	http://biobank.ndph.ox.ac.uk/ukb/field.cgi?id=12682
singlemodal_vae_ecg_lead_V1_latent05_residual	Medical conditions	Vascular/heart problems diagnosed by doctor	None of the above	-0.127834	7.38355e-15	http://biobank.ndph.ox.ac.uk/ukb/field.cgi?id=6150
singlemodal_vae_ecg_lead_V3_latent06_residual	ECG during exercise	ECG, heart rate		0.127831	7.39408e-15	http://biobank.ndph.ox.ac.uk/ukb/field.cgi?id=5983
multimodal_vae_ecg_latent48_residual	ECG at rest, 12-lead	Number of automated diagnostic comments recorded during 12-lead ECG		0.127806	7.48115e-15	http://biobank.ndph.ox.ac.uk/ukb/field.cgi?id=12654
multimodal_vae_ecg_latent95_residual	Body composition by impedance	Weight		-0.127795	7.52096e-15	http://biobank.ndph.ox.ac.uk/ukb/field.cgi?id=23098
multimodal_vae_ecg_latent14_residual	Arterial stiffness	Pulse rate		0.127776	7.59214e-15	http://biobank.ndph.ox.ac.uk/ukb/field.cgi?id=4194
singlemodal_vae_ecg_ppg_ppg_latent02_residual	Body size measures	Weight		0.127774	7.60047e-15	http://biobank.ndph.ox.ac.uk/ukb/field.cgi?id=21002
singlemodal_vae_ecg_ppg_ecg_latent02_residual	Abdominal composition	Total trunk fat volume		0.127767	7.62409e-15	http://biobank.ndph.ox.ac.uk/ukb/field.cgi?id=22410
singlemodal_vae_ecg_lead_I_latent02_residual	Abdominal composition	Total trunk fat volume		0.127767	7.62668e-15	http://biobank.ndph.ox.ac.uk/ukb/field.cgi?id=22410
singlemodal_vae_ecg_lead_II_latent03_residual	Body composition by impedance	Trunk fat mass		-0.12776	7.65281e-15	http://biobank.ndph.ox.ac.uk/ukb/field.cgi?id=23128
singlemodal_vae_ecg_lead_V3_latent08_residual	Abdominal composition	Posterior thigh muscle fat infiltration (MFI) (right)		0.127759	7.65508e-15	http://biobank.ndph.ox.ac.uk/ukb/field.cgi?id=23356
singlemodal_vae_ecg_ppg_ppg_latent01_residual	Blood pressure	Pulse rate (during blood-pressure measurement)		-0.127757	7.661e-15	http://biobank.ndph.ox.ac.uk/ukb/field.cgi?id=95
multimodal_vae_ecg_latent41_residual	T1 structural brain MRI	Scanner table position		0.127749	7.69075e-15	http://biobank.ndph.ox.ac.uk/ukb/field.cgi?id=25759
singlemodal_vae_ecg_ppg_ecg_latent04_residual	Body size measures	Weight		0.127746	7.70228e-15	http://biobank.ndph.ox.ac.uk/ukb/field.cgi?id=21002
singlemodal_vae_ecg_lead_I_latent04_residual	Body size measures	Weight		0.127746	7.70521e-15	http://biobank.ndph.ox.ac.uk/ukb/field.cgi?id=21002
multimodal_vae_ecg_latent56_residual	Early life factors	Maternal smoking around birth	No	-0.12774	7.72458e-15	http://biobank.ndph.ox.ac.uk/ukb/field.cgi?id=1787
multimodal_vae_ecg_latent29_residual	Body size measures	Weight		-0.127715	7.82183e-15	http://biobank.ndph.ox.ac.uk/ukb/field.cgi?id=21002
singlemodal_vae_ecg_ppg_ecg_latent02_residual	Pulse wave analysis	Cardiac output during PWA		0.127655	8.04943e-15	http://biobank.ndph.ox.ac.uk/ukb/field.cgi?id=12682
singlemodal_vae_ecg_lead_I_latent02_residual	Pulse wave analysis	Cardiac output during PWA		0.127654	8.05439e-15	http://biobank.ndph.ox.ac.uk/ukb/field.cgi?id=12682
singlemodal_vae_ecg_lead_V5_latent08_residual	Abdominal composition	Abdominal fat ratio		-0.127633	8.13773e-15	http://biobank.ndph.ox.ac.uk/ukb/field.cgi?id=22434
singlemodal_vae_ecg_lead_V5_latent08_residual	Blood pressure	Diastolic blood pressure, automated reading		-0.127603	8.2543e-15	http://biobank.ndph.ox.ac.uk/ukb/field.cgi?id=4079
singlemodal_vae_ecg_lead_aVR_latent04_residual	Arterial stiffness	Pulse rate		-0.127561	8.42651e-15	http://biobank.ndph.ox.ac.uk/ukb/field.cgi?id=4194
multimodal_vae_ecg_latent44_residual	Process authorisation	Reception authorisation	Staff 159106	-0.12755	8.47188e-15	http://biobank.ndph.ox.ac.uk/ukb/field.cgi?id=21711
multimodal_vae_ecg_latent44_residual	Medications	Treatment/medication code	coversyl plus 4mg/1.25mg tablet	-0.12755	8.47188e-15	http://biobank.ndph.ox.ac.uk/ukb/field.cgi?id=20003
multimodal_vae_ecg_latent47_residual	Summary Diagnoses	Diagnoses - main ICD10	M19.93 Arthrosis, unspecified (Forearm)	-0.127544	8.49555e-15	http://biobank.ndph.ox.ac.uk/ukb/field.cgi?id=41202
multimodal_vae_ecg_latent47_residual	Summary Diagnoses	Diagnoses - ICD10	M19.93 Arthrosis, unspecified (Forearm)	-0.127544	8.49555e-15	http://biobank.ndph.ox.ac.uk/ukb/field.cgi?id=41270
multimodal_vae_ecg_latent47_residual	Summary Operations	Operative procedures - main OPCS4	W06.9 Unspecified total excision of bone	-0.127544	8.49555e-15	http://biobank.ndph.ox.ac.uk/ukb/field.cgi?id=41200
multimodal_vae_ecg_latent47_residual	Summary Operations	Operative procedures - OPCS4	W06.9 Unspecified total excision of bone	-0.127544	8.49555e-15	http://biobank.ndph.ox.ac.uk/ukb/field.cgi?id=41272
multimodal_vae_ecg_latent47_residual	Summary Operations	Operative procedures - OPCS4	O27.1 Extra-articular ligament reconstruction for stabilisation of joint	-0.127544	8.49555e-15	http://biobank.ndph.ox.ac.uk/ukb/field.cgi?id=41272
multimodal_vae_ecg_latent47_residual	Summary Operations	Operative procedures - secondary OPCS4	O27.1 Extra-articular ligament reconstruction for stabilisation of joint	-0.127544	8.49555e-15	http://biobank.ndph.ox.ac.uk/ukb/field.cgi?id=41210
singlemodal_vae_ecg_lead_V6_latent05_residual	Body composition by impedance	Basal metabolic rate		-0.127537	8.52434e-15	http://biobank.ndph.ox.ac.uk/ukb/field.cgi?id=23105
singlemodal_vae_ecg_lead_II_latent02_residual	Body size measures	Hip circumference		-0.127531	8.54969e-15	http://biobank.ndph.ox.ac.uk/ukb/field.cgi?id=49
singlemodal_vae_ecg_lead_V4_latent03_residual	ECG at rest, 12-lead	PP interval		-0.127491	8.71634e-15	http://biobank.ndph.ox.ac.uk/ukb/field.cgi?id=22334
singlemodal_vae_ecg_lead_aVF_latent03_residual	ECG at rest, 12-lead	PP interval		0.127444	8.91725e-15	http://biobank.ndph.ox.ac.uk/ukb/field.cgi?id=22334
singlemodal_vae_ecg_lead_V2_latent03_residual	Body composition by impedance	Arm fat mass (left)		-0.127436	8.94801e-15	http://biobank.ndph.ox.ac.uk/ukb/field.cgi?id=23124
singlemodal_vae_ecg_lead_II_latent03_residual	Body composition by impedance	Whole body fat mass		-0.127417	9.03368e-15	http://biobank.ndph.ox.ac.uk/ukb/field.cgi?id=23100
singlemodal_vae_ecg_lead_V2_latent07_residual	Body composition by impedance	Body mass index (BMI)		-0.127385	9.17312e-15	http://biobank.ndph.ox.ac.uk/ukb/field.cgi?id=23104
multimodal_vae_ecg_latent41_residual	ECG at rest, 12-lead	P axis		-0.127383	9.18118e-15	http://biobank.ndph.ox.ac.uk/ukb/field.cgi?id=22335
singlemodal_vae_ecg_lead_V2_latent03_residual	Body composition by impedance	Leg fat mass (left)		-0.127353	9.31552e-15	http://biobank.ndph.ox.ac.uk/ukb/field.cgi?id=23116
singlemodal_vae_ecg_ppg_ecg_latent07_residual	ECG at rest, 12-lead	RR interval		-0.127326	9.43872e-15	http://biobank.ndph.ox.ac.uk/ukb/field.cgi?id=22333
singlemodal_vae_ecg_lead_I_latent07_residual	ECG at rest, 12-lead	RR interval		-0.127325	9.44343e-15	http://biobank.ndph.ox.ac.uk/ukb/field.cgi?id=22333
multimodal_vae_ecg_ppg_multi_latent10_residual	Pulse wave analysis	Systolic brachial blood pressure during PWA		-0.127293	9.58864e-15	http://biobank.ndph.ox.ac.uk/ukb/field.cgi?id=12674
singlemodal_vae_ecg_lead_V4_latent02_residual	Blood count processing	High light scatter reticulocyte count acquisition route	Archive	0.127283	9.63599e-15	http://biobank.ndph.ox.ac.uk/ukb/field.cgi?id=30304
singlemodal_vae_ecg_lead_V4_latent02_residual	Blood count processing	Reticulocyte count acquisition route	Archive	0.127283	9.63599e-15	http://biobank.ndph.ox.ac.uk/ukb/field.cgi?id=30254
singlemodal_vae_ecg_lead_V4_latent02_residual	Blood count processing	High light scatter reticulocyte percentage acquisition route	Archive	0.127283	9.63599e-15	http://biobank.ndph.ox.ac.uk/ukb/field.cgi?id=30294
singlemodal_vae_ecg_lead_V4_latent02_residual	Blood count processing	Mean sphered cell volume acquisition route	Archive	0.127283	9.63599e-15	http://biobank.ndph.ox.ac.uk/ukb/field.cgi?id=30274
singlemodal_vae_ecg_lead_V4_latent02_residual	Blood count processing	Reticulocyte percentage acquisition route	Archive	0.127283	9.63599e-15	http://biobank.ndph.ox.ac.uk/ukb/field.cgi?id=30244
singlemodal_vae_ecg_lead_V4_latent02_residual	Blood count processing	Mean reticulocyte volume acquisition route	Archive	0.127283	9.63599e-15	http://biobank.ndph.ox.ac.uk/ukb/field.cgi?id=30264
singlemodal_vae_ecg_lead_V4_latent02_residual	Blood count processing	Immature reticulocyte fraction acquisition route	Archive	0.127283	9.63599e-15	http://biobank.ndph.ox.ac.uk/ukb/field.cgi?id=30284
multimodal_vae_ecg_ppg_multi_latent02_residual	Eyesight	Wears glasses or contact lenses	Yes	-0.127249	9.79488e-15	http://biobank.ndph.ox.ac.uk/ukb/field.cgi?id=2207
multimodal_vae_ecg_latent95_residual	Body composition by impedance	Arm fat mass (right)		-0.127241	9.83412e-15	http://biobank.ndph.ox.ac.uk/ukb/field.cgi?id=23120
singlemodal_vae_ecg_lead_V4_latent02_residual	ECG at rest, 12-lead	QRS num		-0.127216	9.9556e-15	http://biobank.ndph.ox.ac.uk/ukb/field.cgi?id=22338
multimodal_vae_ecg_latent91_residual	Summary Operations	Operative procedures - main OPCS4	G45.3 Fibreoptic endoscopic insertion of Bravo pH capsule into upper gastrointestinal tract	0.127188	1.00873e-14	http://biobank.ndph.ox.ac.uk/ukb/field.cgi?id=41200
multimodal_vae_ecg_latent91_residual	Summary Operations	Operative procedures - main OPCS4	K60.1 Implantation of intravenous cardiac pacemaker system NEC	0.127188	1.00873e-14	http://biobank.ndph.ox.ac.uk/ukb/field.cgi?id=41200
multimodal_vae_ecg_latent91_residual	Summary Operations	Operative procedures - OPCS4	G45.3 Fibreoptic endoscopic insertion of Bravo pH capsule into upper gastrointestinal tract	0.127188	1.00873e-14	http://biobank.ndph.ox.ac.uk/ukb/field.cgi?id=41272
multimodal_vae_ecg_latent91_residual	Summary Operations	Operative procedures - OPCS4	K60.4 Removal of intravenous cardiac pacemaker system	0.127188	1.00873e-14	http://biobank.ndph.ox.ac.uk/ukb/field.cgi?id=41272
multimodal_vae_ecg_latent91_residual	Summary Operations	Operative procedures - secondary OPCS4	K60.4 Removal of intravenous cardiac pacemaker system	0.127188	1.00873e-14	http://biobank.ndph.ox.ac.uk/ukb/field.cgi?id=41210
multimodal_vae_ecg_latent91_residual	Hot/cold beverages yesterday	Added milk to standard tea	varied	0.127188	1.00873e-14	http://biobank.ndph.ox.ac.uk/ukb/field.cgi?id=100460
multimodal_vae_ecg_latent91_residual	Circulatory system disorders	Source of report of I30 (acute pericarditis)	Hospital admissions data only	0.127188	1.00873e-14	http://biobank.ndph.ox.ac.uk/ukb/field.cgi?id=131315
multimodal_vae_ecg_latent91_residual	Physical activity	Frequency of strenuous sports in last 4 weeks	Every day	0.127188	1.00873e-14	http://biobank.ndph.ox.ac.uk/ukb/field.cgi?id=991
singlemodal_vae_ecg_lead_aVR_latent04_residual	Arterial stiffness	Position of pulse wave notch		-0.127179	1.01341e-14	http://biobank.ndph.ox.ac.uk/ukb/field.cgi?id=4199
singlemodal_vae_ecg_lead_V5_latent02_residual	Body composition by impedance	Arm fat mass (right)		-0.127156	1.02448e-14	http://biobank.ndph.ox.ac.uk/ukb/field.cgi?id=23120
singlemodal_vae_ecg_lead_V6_latent04_residual	ECG during exercise	ECG, heart rate		-0.127114	1.04569e-14	http://biobank.ndph.ox.ac.uk/ukb/field.cgi?id=5983
singlemodal_vae_ecg_lead_II_latent03_residual	Body composition by impedance	Arm fat mass (right)		-0.127041	1.08307e-14	http://biobank.ndph.ox.ac.uk/ukb/field.cgi?id=23120
multimodal_vae_ecg_latent84_residual	Body composition by impedance	Body fat percentage		0.126971	1.1199e-14	http://biobank.ndph.ox.ac.uk/ukb/field.cgi?id=23099
singlemodal_vae_ecg_lead_V2_latent03_residual	Body composition by impedance	Leg fat mass (right)		-0.126966	1.12266e-14	http://biobank.ndph.ox.ac.uk/ukb/field.cgi?id=23112
multimodal_vae_ecg_latent84_residual	Body composition by impedance	Leg fat mass (right)		0.126961	1.12556e-14	http://biobank.ndph.ox.ac.uk/ukb/field.cgi?id=23112
multimodal_vae_ecg_latent41_residual	Early life factors	Country of birth (UK/elsewhere)	England	-0.126906	1.15544e-14	http://biobank.ndph.ox.ac.uk/ukb/field.cgi?id=1647
singlemodal_vae_ecg_lead_II_latent05_residual	Abdominal composition	Visceral adipose tissue volume (VAT)		-0.12685	1.1875e-14	http://biobank.ndph.ox.ac.uk/ukb/field.cgi?id=22407
multimodal_vae_ecg_latent29_residual	Body size measures	Hip circumference		-0.126831	1.19789e-14	http://biobank.ndph.ox.ac.uk/ukb/field.cgi?id=49
multimodal_vae_ecg_latent15_residual	Medical conditions	Non-cancer illness code, self-reported	cervical polyps	0.126809	1.21083e-14	http://biobank.ndph.ox.ac.uk/ukb/field.cgi?id=20002
multimodal_vae_ecg_latent95_residual	Body composition by impedance	Arm fat mass (left)		-0.126803	1.21457e-14	http://biobank.ndph.ox.ac.uk/ukb/field.cgi?id=23124
singlemodal_vae_ecg_ppg_ecg_latent07_residual	Body size measures	Weight (pre-imaging)		0.12679	1.22189e-14	http://biobank.ndph.ox.ac.uk/ukb/field.cgi?id=12143
singlemodal_vae_ecg_lead_I_latent07_residual	Body size measures	Weight (pre-imaging)		0.12679	1.22227e-14	http://biobank.ndph.ox.ac.uk/ukb/field.cgi?id=12143
multimodal_vae_ecg_ppg_multi_latent06_residual	Body composition by impedance	Trunk fat mass		-0.126751	1.24509e-14	http://biobank.ndph.ox.ac.uk/ukb/field.cgi?id=23128
singlemodal_vae_ecg_lead_V5_latent01_residual	Body composition by impedance	Leg fat mass (left)		0.126724	1.26156e-14	http://biobank.ndph.ox.ac.uk/ukb/field.cgi?id=23116
singlemodal_vae_ecg_lead_V1_latent03_residual	Blood pressure	Pulse rate, automated reading		-0.126715	1.26676e-14	http://biobank.ndph.ox.ac.uk/ukb/field.cgi?id=102
multimodal_vae_ecg_latent35_residual	Process authorisation	ECG at rest authorisation	Staff 158977	0.126696	1.27876e-14	http://biobank.ndph.ox.ac.uk/ukb/field.cgi?id=21766
singlemodal_vae_ecg_lead_aVF_latent06_residual	Body composition by impedance	Impedance of leg (left)		-0.126694	1.27976e-14	http://biobank.ndph.ox.ac.uk/ukb/field.cgi?id=23108
multimodal_vae_ecg_latent62_residual	ECG at rest, 12-lead	QRS duration		-0.12667	1.29469e-14	http://biobank.ndph.ox.ac.uk/ukb/field.cgi?id=12340
singlemodal_vae_ecg_lead_V3_latent03_residual	Family history	Illnesses of mother	None of the above (group 2)	0.126643	1.31152e-14	http://biobank.ndph.ox.ac.uk/ukb/field.cgi?id=20110
multimodal_vae_ecg_latent75_residual	Process authorisation	Touchscreen authorisation	Staff 159064	-0.126629	1.31998e-14	http://biobank.ndph.ox.ac.uk/ukb/field.cgi?id=21722
singlemodal_vae_ecg_lead_V4_latent04_residual	Summary Diagnoses	Diagnoses - secondary ICD10	I44.7 Left bundle-branch block, unspecified	-0.126622	1.32475e-14	http://biobank.ndph.ox.ac.uk/ukb/field.cgi?id=41204
singlemodal_vae_ecg_lead_III_latent06_residual	Body composition by impedance	Impedance of leg (right)		0.126609	1.33284e-14	http://biobank.ndph.ox.ac.uk/ukb/field.cgi?id=23107
singlemodal_vae_ecg_lead_V5_latent06_residual	Summary Diagnoses	Diagnoses - main ICD10	D10.0 Lip	0.126601	1.33803e-14	http://biobank.ndph.ox.ac.uk/ukb/field.cgi?id=41202
singlemodal_vae_ecg_lead_V5_latent06_residual	Soup/snacks/pastries yesterday	Savoury biscuits intake	3+	0.126601	1.33803e-14	http://biobank.ndph.ox.ac.uk/ukb/field.cgi?id=102470
singlemodal_vae_ecg_lead_V5_latent06_residual	Soup/snacks/pastries yesterday	Danish pastry intake	4+	0.126601	1.33803e-14	http://biobank.ndph.ox.ac.uk/ukb/field.cgi?id=102060
singlemodal_vae_ecg_lead_III_latent04_residual	ECG at rest, 12-lead	T axis		-0.1266	1.33884e-14	http://biobank.ndph.ox.ac.uk/ukb/field.cgi?id=22337
singlemodal_vae_ecg_lead_aVR_latent04_residual	Body composition by impedance	Body fat percentage		-0.126555	1.368e-14	http://biobank.ndph.ox.ac.uk/ukb/field.cgi?id=23099
singlemodal_vae_ecg_lead_V3_latent08_residual	ECG at rest, 12-lead	QRS num		0.126537	1.38023e-14	http://biobank.ndph.ox.ac.uk/ukb/field.cgi?id=22338
singlemodal_vae_ecg_lead_V3_latent03_residual	Early life factors	Comparative body size at age 10	About average	0.12651	1.39795e-14	http://biobank.ndph.ox.ac.uk/ukb/field.cgi?id=1687
singlemodal_vae_ecg_lead_V2_latent03_residual	Body composition by impedance	Trunk fat percentage		-0.126506	1.4003e-14	http://biobank.ndph.ox.ac.uk/ukb/field.cgi?id=23127
singlemodal_vae_ecg_ppg_ppg_latent03_residual	Medical conditions	Cancer diagnosed by doctor	No	0.126506	1.40055e-14	http://biobank.ndph.ox.ac.uk/ukb/field.cgi?id=2453
singlemodal_vae_ecg_lead_II_latent05_residual	Body composition by impedance	Leg fat mass (left)		-0.1265	1.40474e-14	http://biobank.ndph.ox.ac.uk/ukb/field.cgi?id=23116
singlemodal_vae_ecg_lead_III_latent02_residual	Body composition by DXA	Legs total mass		-0.126481	1.41776e-14	http://biobank.ndph.ox.ac.uk/ukb/field.cgi?id=23277
singlemodal_vae_ecg_ppg_ecg_latent04_residual	Body composition by impedance	Weight		0.126474	1.42239e-14	http://biobank.ndph.ox.ac.uk/ukb/field.cgi?id=23098
singlemodal_vae_ecg_lead_I_latent04_residual	Body composition by impedance	Weight		0.126473	1.423e-14	http://biobank.ndph.ox.ac.uk/ukb/field.cgi?id=23098
singlemodal_vae_ecg_lead_III_latent04_residual	ECG at rest, 12-lead	P duration		0.1264	1.47342e-14	http://biobank.ndph.ox.ac.uk/ukb/field.cgi?id=12338
multimodal_vae_ecg_ppg_multi_latent10_residual	Blood count	High light scatter reticulocyte percentage		-0.126396	1.47678e-14	http://biobank.ndph.ox.ac.uk/ukb/field.cgi?id=30290
singlemodal_vae_ecg_ppg_ecg_latent07_residual	Body composition by impedance	Body fat percentage		0.126386	1.48348e-14	http://biobank.ndph.ox.ac.uk/ukb/field.cgi?id=23099
singlemodal_vae_ecg_lead_I_latent07_residual	Body composition by impedance	Body fat percentage		0.126386	1.48373e-14	http://biobank.ndph.ox.ac.uk/ukb/field.cgi?id=23099
multimodal_vae_ecg_ppg_multi_latent01_residual	Summary Diagnoses	Diagnoses - secondary ICD10	I44.7 Left bundle-branch block, unspecified	0.126334	1.5207e-14	http://biobank.ndph.ox.ac.uk/ukb/field.cgi?id=41204
singlemodal_vae_ecg_ppg_ecg_latent04_residual	Body composition by DXA	Arms total mass		0.126328	1.52571e-14	http://biobank.ndph.ox.ac.uk/ukb/field.cgi?id=23260
singlemodal_vae_ecg_lead_I_latent04_residual	Body composition by DXA	Arms total mass		0.126327	1.52625e-14	http://biobank.ndph.ox.ac.uk/ukb/field.cgi?id=23260
singlemodal_vae_ecg_lead_V3_latent06_residual	Arterial stiffness	Position of pulse wave notch		0.126322	1.52964e-14	http://biobank.ndph.ox.ac.uk/ukb/field.cgi?id=4199
multimodal_vae_ecg_ppg_multi_latent02_residual	Pulse wave analysis	Heart rate during PWA		-0.126301	1.54525e-14	http://biobank.ndph.ox.ac.uk/ukb/field.cgi?id=12673
singlemodal_vae_ecg_ppg_ppg_latent03_residual	T1 structural brain MRI	Scanner longitudinal (Z) brain position		0.126297	1.54844e-14	http://biobank.ndph.ox.ac.uk/ukb/field.cgi?id=25758
singlemodal_vae_ecg_lead_III_latent06_residual	Left ventricular size and function	Body surface area		-0.126264	1.57294e-14	http://biobank.ndph.ox.ac.uk/ukb/field.cgi?id=22427
singlemodal_vae_ecg_ppg_ecg_latent07_residual	Body composition by impedance	Leg fat mass (right)		0.12623	1.59891e-14	http://biobank.ndph.ox.ac.uk/ukb/field.cgi?id=23112
[truncated: 4,580 more rows]

## Sheet: Table S18
pheno	12-lead ECG U-REGLE		12-lead ECG M-REGLE
	auroc	auprc	auroc	auprc
hypertension	0.71 (0.70, 0.72)	0.52 (0.50, 0.54)	0.71 (0.69, 0.72)	0.51 (0.49, 0.53)
diabetes_type_2	0.73 (0.71, 0.75)	0.13 (0.11, 0.15)	0.72 (0.70, 0.75)	0.12 (0.10, 0.14)
cardiovascular_disease	0.70 (0.69, 0.71)	0.54 (0.52, 0.56)	0.70 (0.69, 0.71)	0.53 (0.51, 0.55)
myocardial_infarction	0.67 (0.64, 0.70)	0.09 (0.07, 0.11)	0.68 (0.64, 0.71)	0.09 (0.07, 0.11)
afib	0.71 (0.67, 0.74)	0.21 (0.17, 0.25)	0.71 (0.68, 0.74)	0.21 (0.17, 0.25)
coronary_artery_disease	0.69 (0.68, 0.72)	0.13 (0.12, 0.16)	0.70 (0.68, 0.72)	0.15 (0.12, 0.17)
stroke	0.64 (0.59, 0.68)	0.03 (0.03, 0.05)	0.64 (0.59, 0.68)	0.04 (0.03, 0.05)
angina	0.66 (0.63, 0.68)	0.10 (0.09, 0.13)	0.67 (0.64, 0.69)	0.11 (0.09, 0.13)
all_cause_mortality	0.67 (0.63, 0.71)	0.03 (0.02, 0.05)	0.67 (0.63, 0.71)	0.04 (0.02, 0.06)

## Sheet: Table S19
pheno	ECG12 MREGLE vs ECG12 UREGLE
	roc_auc paired test CI	roc_auc paired test P value	pr_auc paired test CI	pr_auc paired test P value
hypertension	(-0.00, 0.00)	0.0345	(-0.01, 0.00)	0.11
diabetes_type_2	(-0.01, 0.00)	0.103	(-0.02, -0.00)	0.0101
cardiovascular_disease	(-0.00, 0.00)	0.0635	(-0.01, 0.00)	0.22
myocardial_infarction	(-0.00, 0.02)	0.0846	(-0.01, 0.01)	0.424
afib	(-0.01, 0.02)	0.361	(-0.02, 0.02)	0.408
coronary_artery_disease	(-0.00, 0.01)	0.136	(0.01, 0.04)	0.00421
stroke	(-0.02, 0.01)	0.306	(-0.01, 0.01)	0.393
angina	(-0.01, 0.01)	0.289	(0.00, 0.02)	0.0167
all_cause_mortality	(-0.01, 0.02)	0.165	(0.00, 0.03)	0.018

## Sheet: Table S20
pheno	ECG Lead I PPG U-REGLE		ECG Lead I PPG M-REGLE
	auroc	auprc	auroc	auprc
hypertension	0.63 (0.62, 0.64)	0.44 (0.42, 0.46)	0.65 (0.64, 0.66)	0.47 (0.45, 0.49)
diabetes_type_2	0.67 (0.64, 0.70)	0.10 (0.09, 0.12)	0.68 (0.65, 0.71)	0.11 (0.09, 0.13)
cardiovascular_disease	0.61 (0.60, 0.63)	0.46 (0.44, 0.47)	0.64 (0.63, 0.66)	0.48 (0.46, 0.50)
myocardial_infarction	0.61 (0.57, 0.64)	0.06 (0.05, 0.08)	0.63 (0.60, 0.67)	0.08 (0.06, 0.10)
afib	0.64 (0.61, 0.66)	0.07 (0.06, 0.08)	0.64 (0.61, 0.67)	0.08 (0.06, 0.09)
coronary_artery_disease	0.61 (0.59, 0.64)	0.10 (0.09, 0.12)	0.64 (0.61, 0.66)	0.11 (0.09, 0.13)
stroke	0.60 (0.56, 0.64)	0.03 (0.03, 0.04)	0.60 (0.56, 0.64)	0.03 (0.03, 0.05)
angina	0.58 (0.54, 0.61)	0.08 (0.06, 0.09)	0.62 (0.59, 0.64)	0.09 (0.07, 0.11)
all_cause_mortality	0.59 (0.53, 0.63)	0.02 (0.02, 0.03)	0.60 (0.54, 0.64)	0.02 (0.02, 0.03)

## Sheet: Table S21
pheno	ECGPPG MREGLE vs ECGPPG UREGLE
	roc_auc paired test CI	roc_auc paired test P value	pr_auc paired test CI	pr_auc paired test P value
hypertension	(0.02, 0.03)	7.17e-09	(0.01, 0.03)	1.34e-06
diabetes_type_2	(0.00, 0.03)	0.0425	(-0.00, 0.02)	0.0651
cardiovascular_disease	(0.02, 0.04)	8.33e-09	(0.02, 0.04)	3.54e-07
myocardial_infarction	(0.00, 0.05)	0.025	(0.00, 0.02)	0.0077
afib	(-0.01, 0.03)	0.228	(0.00, 0.01)	0.0253
coronary_artery_disease	(-0.00, 0.04)	0.0242	(-0.00, 0.02)	0.0953
stroke	(-0.04, 0.02)	0.419	(-0.00, 0.01)	0.232
angina	(0.01, 0.05)	0.000205	(0.00, 0.02)	0.0118
all_cause_mortality	(-0.01, 0.03)	0.139	(0.00, 0.01)	0.0302

## Sheet: Table S29
Pheno	Intercept	S-LDSC Attenuation Ratio	S-LDSC SNP-heritability
Latent_1	0.997 (0.0098)	< 0 (usually indicates GC correction).	0.0569 (0.0224)
Latent_2	0.9901 (0.0103)	< 0 (usually indicates GC correction).	0.0862 (0.0238)
Latent_3	1.0103 (0.0087)	0.2333 (0.1973)	0.042 (0.0191)
Latent_4	1.0015 (0.0102)	0.0401 (0.2666)	0.0416 (0.0232)
Latent_5	1.0104 (0.0081)	0.3335 (0.2606)	0.0196 (0.0191)
Latent_6	0.9947 (0.0094)	< 0 (usually indicates GC correction).	0.0702 (0.0211)
Latent_7	0.9997 (0.0102)	< 0 (usually indicates GC correction).	0.0333 (0.0212)
Latent_8	1.0076 (0.009)	0.2852 (0.3404)	0.0067 (0.0192)
Latent_9	1.0191 (0.0109)	0.9473 (0.5414)	-0.0101 (0.0216)
Latent_10	1.0079 (0.0105)	0.1768 (0.2355)	0.0585 (0.0232)
Latent_11	1.003 (0.0103)	0.102 (0.3523)	0.033 (0.0225)
Latent_12	0.9869 (0.0095)	< 0 (usually indicates GC correction).	0.0581 (0.02)
Latent_13	0.9799 (0.0157)	< 0 (usually indicates GC correction).	0.0818 (0.0405)
Latent_14	1.0021 (0.0089)	0.0378 (0.1573)	0.0722 (0.0205)
Latent_15	0.9923 (0.019)	< 0 (usually indicates GC correction).	0.1043 (0.05)
Latent_16	0.9945 (0.0108)	< 0 (usually indicates GC correction).	0.1005 (0.0236)
Latent_17	1.0025 (0.0092)	0.1274 (0.4738)	0.0158 (0.0207)
Latent_18	1.0083 (0.0091)	0.2187 (0.2391)	0.0479 (0.0201)
Latent_19	0.993 (0.0166)	< 0 (usually indicates GC correction).	0.0637 (0.0407)
Latent_20	0.9904 (0.0095)	< 0 (usually indicates GC correction).	0.0698 (0.0202)
Latent_21	0.9876 (0.0133)	< 0 (usually indicates GC correction).	0.0624 (0.0333)
Latent_22	1.0048 (0.0087)	0.1142 (0.2087)	0.0176 (0.0199)
Latent_23	1.0048 (0.0094)	0.1 (0.1942)	0.0672 (0.021)
Latent_24	0.9987 (0.0144)	< 0 (usually indicates GC correction).	0.105 (0.0338)
Latent_25	1.0017 (0.0092)	0.0548 (0.3003)	0.0353 (0.0198)
Latent_26	1.0058 (0.0097)	0.1167 (0.196)	0.0559 (0.0212)
Latent_27	0.99 (0.0094)	< 0 (usually indicates GC correction).	0.0795 (0.0217)
Latent_28	1.0019 (0.0107)	0.0782 (0.444)	0.0294 (0.0254)
Latent_29	0.9912 (0.0092)	< 0 (usually indicates GC correction).	0.0661 (0.02)
Latent_30	0.9825 (0.0149)	< 0 (usually indicates GC correction).	0.0861 (0.0375)
Latent_31	1.0054 (0.0099)	0.1513 (0.2785)	0.0343 (0.0228)
Latent_32	1.0024 (0.0089)	0.0677 (0.2535)	0.0534 (0.0187)
Latent_33	1.0104 (0.0088)	0.232 (0.1979)	0.0512 (0.0201)
Latent_34	0.9938 (0.0086)	< 0 (usually indicates GC correction).	0.0787 (0.0222)
Latent_35	0.9896 (0.0101)	< 0 (usually indicates GC correction).	0.0483 (0.0202)
Latent_36	1.0183 (0.0081)	0.6268 (0.2784)	0.0075 (0.0188)
Latent_37	0.9756 (0.0097)	< 0 (usually indicates GC correction).	0.0809 (0.0208)
Latent_38	0.9874 (0.0085)	< 0 (usually indicates GC correction).	0.0551 (0.0188)
Latent_39	1.008 (0.0094)	0.2654 (0.3142)	0.0333 (0.0215)
Latent_40	1.0034 (0.0088)	0.1418 (0.3638)	0.0251 (0.0196)
Latent_41	0.99 (0.0116)	< 0 (usually indicates GC correction).	0.0667 (0.026)
Latent_42	0.9861 (0.0092)	< 0 (usually indicates GC correction).	0.0682 (0.0225)
Latent_43	1.0002 (0.0096)	0.0039 (0.2054)	0.065 (0.0208)
Latent_44	1.0013 (0.0091)	0.061 (0.4264)	0.0384 (0.0196)
Latent_45	1.0024 (0.0097)	0.0765 (0.3135)	0.0443 (0.0219)
Latent_46	1.0047 (0.0091)	0.0971 (0.1889)	0.0605 (0.0202)
Latent_47	1.0019 (0.0094)	0.0485 (0.2337)	0.0534 (0.0205)
Latent_48	1.0032 (0.01)	0.1074 (0.333)	0.0354 (0.0233)
Latent_49	1.0012 (0.0096)	0.0429 (0.3524)	0.0355 (0.0204)
Latent_50	0.989 (0.0126)	< 0 (usually indicates GC correction).	0.0675 (0.03)
Latent_51	0.9958 (0.0085)	< 0 (usually indicates GC correction).	0.0469 (0.0185)
Latent_52	0.9962 (0.0091)	< 0 (usually indicates GC correction).	0.0233 (0.0193)
Latent_53	0.9977 (0.0101)	< 0 (usually indicates GC correction).	0.0646 (0.0197)
Latent_54	1.0057 (0.0094)	0.202 (0.3318)	0.0201 (0.0219)
Latent_55	1.0052 (0.0091)	0.1786 (0.3137)	0.0217 (0.0195)
Latent_56	0.9932 (0.0221)	< 0 (usually indicates GC correction).	0.0787 (0.0575)
Latent_57	1. (0.0092)	< 0 (usually indicates GC correction).	0.0724 (0.0211)
Latent_58	1.0146 (0.0098)	0.3382 (0.227)	0.0282 (0.0211)
Latent_59	1.0005 (0.0097)	0.0122 (0.2418)	0.0559 (0.0216)
Latent_60	0.9911 (0.0108)	< 0 (usually indicates GC correction).	0.0678 (0.0257)
Latent_61	0.9965 (0.0081)	< 0 (usually indicates GC correction).	0.0691 (0.019)
Latent_62	1.0048 (0.0099)	0.1812 (0.3724)	0.0345 (0.0225)
Latent_63	0.9849 (0.0235)	< 0 (usually indicates GC correction).	0.0982 (0.0597)
Latent_64	0.9699 (0.0118)	< 0 (usually indicates GC correction).	0.1066 (0.0282)
Latent_65	1.0034 (0.0092)	0.1923 (0.5257)	0.0006 (0.0186)
Latent_66	1.0084 (0.0098)	0.3909 (0.4571)	0.0256 (0.0217)
Latent_67	0.993 (0.0131)	< 0 (usually indicates GC correction).	0.0954 (0.0314)
Latent_68	0.9828 (0.0174)	< 0 (usually indicates GC correction).	0.0891 (0.0429)
Latent_69	1.0007 (0.0113)	0.0158 (0.2675)	0.0615 (0.027)
Latent_70	0.9859 (0.008)	< 0 (usually indicates GC correction).	0.0568 (0.0189)
Latent_71	1.0121 (0.0085)	0.2583 (0.1814)	0.0429 (0.0196)
Latent_72	0.9958 (0.0092)	< 0 (usually indicates GC correction).	0.0396 (0.0192)
Latent_73	0.9986 (0.0096)	< 0 (usually indicates GC correction).	0.0332 (0.021)
Latent_74	1.0019 (0.0098)	0.1343 (0.68)	0.0162 (0.0211)
Latent_75	1.0035 (0.0097)	0.0879 (0.246)	0.0613 (0.0214)
Latent_76	0.9846 (0.0143)	< 0 (usually indicates GC correction).	0.0761 (0.0364)
Latent_77	0.9997 (0.0092)	< 0 (usually indicates GC correction).	0.0891 (0.0195)
Latent_78	1.0051 (0.0093)	0.2257 (0.4164)	0.0196 (0.0209)
Latent_79	1.007 (0.0105)	0.3246 (0.4841)	0.011 (0.0227)
Latent_80	0.9832 (0.0093)	< 0 (usually indicates GC correction).	0.0678 (0.021)
Latent_81	1.0113 (0.009)	0.3454 (0.2761)	0.0084 (0.0192)
Latent_82	1.0068 (0.0095)	0.2162 (0.3035)	0.0219 (0.021)
Latent_83	1.0014 (0.0089)	0.0689 (0.437)	0.0223 (0.0204)
Latent_84	1.0118 (0.0093)	0.3796 (0.2987)	0.0123 (0.0197)
Latent_85	0.9949 (0.0091)	< 0 (usually indicates GC correction).	0.0207 (0.0204)
Latent_86	1.0092 (0.0105)	0.4098 (0.4687)	0.0133 (0.0226)
Latent_87	1.0085 (0.0091)	0.4452 (0.4785)	0.0094 (0.0199)
Latent_88	1.0099 (0.0104)	0.3763 (0.3943)	0.0217 (0.0225)
Latent_89	0.9881 (0.01)	< 0 (usually indicates GC correction).	0.0524 (0.0216)
Latent_90	1.0168 (0.0099)	0.5087 (0.2994)	0.0067 (0.0219)
Latent_91	0.9856 (0.0088)	< 0 (usually indicates GC correction).	0.0521 (0.0197)
Latent_92	1.0038 (0.0094)	0.2087 (0.5223)	0.0181 (0.0212)
Latent_93	1.0047 (0.0091)	0.2125 (0.4081)	0.0152 (0.0197)
Latent_94	1.0005 (0.0085)	0.0191 (0.3245)	0.0331 (0.0191)
Latent_95	0.9761 (0.0091)	< 0 (usually indicates GC correction).	0.0691 (0.0207)
Latent_96	1.0004 (0.0089)	0.0626 (1.2452)	0.0126 (0.0201)

## Sheet: Table S30
VID	CHR	BP	REF	ALT	RS	AFFX	EFF	AAF	NUM_INDV	SRC	INFO_SCORE	P_HWE_COH	P_HWE_POP	P	NUM_CLUSTERS	CLUSTER_LEFT	CLUSTER_RIGHT	CLUSTER_SIZE	CYTOBAND	GENE_CONTEXT	CLOSEST_GENES
12:4881045_A_T	12	4881045	A	T	rs7973527	.	T	0.587874	38668	Imputed	0.999129	.	0.240362	5.5696e-13	1	4714557	4960591	73	12p13.32	[AC005833.1,GALNT8]	AC005833.1,GALNT8
12:24770878_A_G	12	24770878	A	G	rs17287293	.	G	0.149222	38627	Genotyped	1	.	0.0989707	7.80905e-27	2	24551705	24920638	259	12p12.1	SOX5--[]---BCAT1	SOX5
12:46199798_T_C	12	46199798	T	C	rs78341918	.	C	0.0334508	38668	Imputed	0.989442	.	0.0255498	7.96797e-10	1	45625632	47380229	4	12q12	[ARID2]	ARID2
12:57114100_A_G	12	57114100	A	G	rs2926743	.	G	0.721364	38588	Genotyped	1	.	0.00999865	9.79327e-38	1	56983252	57408333	241	12q13.3	[NACA,AC117378.1]	NACA,AC117378.1
12:110979539_C_T	12	110979539	C	T	rs2028004	.	T	0.769177	38601	Genotyped	1	.	0.0448237	1.33001e-13	1	110270449	111279463	141	12q24.11	[PPTC7]	PPTC7
12:115381147_C_T	12	115381147	C	T	rs7301677	.	T	0.273613	38668	Imputed	0.998632	.	0.981667	1.07586e-195	12	114610142	115439578	1618	12q24.21	TBX3---[]	TBX3
12:120668534_G_A	12	120668534	G	A	rs116904997	.	A	0.0236552	38668	Imputed	0.995217	.	0.767529	1.81423e-16	1	120088048	121414875	3	12q24.23	[PXN]	PXN
3:12842223_T_G	3	12842223	T	G	rs4642101	.	G	0.657668	38668	Imputed	0.999109	.	0.756076	8.14254e-19	1	12526402	12859004	113	3p25.2	[CAND2]	CAND2
3:14276494_G_A	3	14276494	G	A	rs62231949	.	A	0.215298	38668	Imputed	0.990055	.	0.0635693	4.84665e-36	1	14042447	14313939	111	3p25.1	LSM3--[]---SLC6A6	LSM3
3:24463235_T_C	3	24463235	T	C	rs73041705	.	C	0.302342	38668	Imputed	0.992981	.	0.436406	7.62043e-11	1	24390258	24520092	20	3p24.2	[THRB]	THRB
3:38767315_T_C	3	38767315	T	C	rs6801957	.	C	0.594327	38584	Genotyped	1	.	0.0927286	1.43475e-157	18	37672802	39286917	4478	3p22.2	[SCN10A]	SCN10A
3:53282990_T_C	3	53282990	T	C	rs62256002	.	C	0.123382	38668	Imputed	0.997276	.	0.126582	2.50167e-28	1	52846381	53538720	58	3p21.1	[TKT]	TKT
3:55941781_T_C	3	55941781	T	C	rs62253672	.	C	0.112505	38668	Imputed	0.980099	.	0.465403	3.42095e-08	1	55802668	56432797	1	3p14.3	[ERC2]	ERC2
38b4876b1e977efabd64	3	73565946	ACAGGACACGGAGTC	A	rs766206762	.	A	0.362312	38668	Imputed	0.994416	.	0.207962	9.6482e-15	1	73506785	73599305	42	3p13	[PDZRN3]	PDZRN3
3:149953618_T_C	3	149953618	T	C	rs12634526	.	C	0.132606	38668	Imputed	0.989453	.	0.388791	1.76773e-13	1	149806284	149993738	32	3q25.1	AC117386.2--[]---TSC22D2	AC117386.2
3:158232862_C_T	3	158232862	C	T	rs56279242	.	T	0.435839	38668	Imputed	0.97641	.	0.74275	2.6135351329895536e-10.0105977	157608860	158567174	227	3q25.32	[RSRC1]	RSRC1
3:171760427_T_C	3	171760427	T	C	rs1499813	.	C	0.411658	38187	Genotyped	1	.	0.141254	2.07353e-19	1	171758068	171829456	97	3q26.31	[FNDC3B]	FNDC3B
3:185324774_CT_C	3	185324774	CT	C	.	.	C	0.359122	38668	Imputed	0.972259	.	0.354108	1.08474e-18	1	185184082	185520137	120	3q27.2	[SENP2]	SENP2
16:962154_T_C	16	962154	T	C	rs12600110	.	C	0.380515	38668	Imputed	0.998205	.	0.31456	1.773025956345036e-14-0.004766	949905	1035548	148	16p13.3	[LMF1]	LMF1
16:11692198_G_T	16	11692198	G	T	rs2080512	.	T	0.460693	38668	Imputed	0.99548	.	0.387055	2.78116e-43	3	11649296	11758792	701	16p13.13	[LITAF]	LITAF
16:58461365_G_A	16	58461365	G	A	rs9928581	.	A	0.725394	38668	Imputed	0.998079	.	0.804176	4.2331e-131	7	58122313	58867411	1321	16q21	GINS3--[]--NDRG4	GINS3
16:77529543_G_C	16	77529543	G	C	rs17689197	.	C	0.280006	38668	Imputed	0.984149	.	0.179488	5.85149e-14	1	77424586	77673970	171	16q23.1	ADAMTS18--[]---NUDT7	ADAMTS18
16:82750051_A_G	16	82750051	A	G	rs6565060	.	G	0.0843123	38668	Imputed	0.978996	.	0.305836	1.39583e-17	1	82679422	82924972	17	16q23.3	[CDH13]	CDH13
1:2086561_A_G	1	2086561	A	G	rs2459983	.	G	0.891042	38668	Imputed	0.939768	.	0.512898	2.23986e-10	2	2020004	2215211	20	1p36.33	[PRKCZ]	PRKCZ
1:3262258_C_T	1	3262258	C	T	rs7544315	.	T	0.100682	38668	Imputed	0.943506	.	0.0177718	5.05058e-34	1	3197080	3262258	67	1p36.32	[PRDM16]	PRDM16
1:6279370_G_C	1	6279370	G	C	rs846111	.	C	0.274521	38549	Genotyped	1	.	0.134868	2.65642e-66	3	6225694	6355905	169	1p36.31	[RNF207]	RNF207
1:10099661_T_C	1	10099661	T	C	rs184840810	.	C	0.00336028	38668	Imputed	0.901185	.	0.196651	9.06468e-09	1	9563354	10920381	2	1p36.22	[UBE4B]	UBE4B
1:16339772_C_G	1	16339772	C	G	rs1763604	.	G	0.587242	38668	Imputed	0.995649	.	0.0205792	1.3302e-11	1	16117248	16407824	125	1p36.13	SRARP-[]HSPB7	HSPB7
1:26393505_G_A	1	26393505	G	A	rs61775418	.	A	0.122622	38668	Imputed	0.97691	.	0.572773	1.54777e-16	1	26083814	26878979	207	1p36.11	[TRIM63]	TRIM63
1:41250961_C_T	1	41250961	C	T	rs116015634	.	T	0.0227555	38650	Genotyped	1	.	0.811578	8.76176e-38	1	40607611	41871372	7	1p34.2	[KCNQ4]	KCNQ4
1:50903049_C_T	1	50903049	C	T	rs75450729	.	T	0.0152752	38668	Imputed	0.994821	.	0.796111	7.26132e-16	2	49217830	53614901	884	1p32.3	[FAF1]	FAF1
1:54742618_A_G	1	54742618	A	G	rs562408	.	G	0.565807	38668	Imputed	0.977933	.	0.102471	1.08981e-25	1	54668278	54742618	75	1p32.3	[SSBP3]	SSBP3
1:61886599_C_T	1	61886599	C	T	rs12142600	.	T	0.475469	38668	Imputed	0.991702	.	0.115814	4.67474e-56	1	61873677	61911157	34	1p31.3	[NFIA]	NFIA
1:66991346_T_C	1	66991346	T	C	rs10789207	.	C	0.214611	38668	Imputed	0.993225	.	0.258278	1.14552e-17	1	66890695	67252247	146	1p31.3	PDE4B---[]-SGIP1	SGIP1
1:112530430_A_G	1	112530430	A	G	rs75013985	.	G	0.0145402	38668	Imputed	0.934968	.	0.141976	1.80411e-98	6	112112140	112897597	607	1p13.2	[KCND3]	KCND3
1:116290048_C_T	1	116290048	C	T	rs4839044	.	T	0.56461	38668	Imputed	0.998077	.	0.469665	1.0914e-34	1	116208598	116398304	187	1p13.1	[CASQ2]	CASQ2
1:156473114_C_G	1	156473114	C	G	rs12136856	.	G	0.652701	38668	Imputed	0.993147	.	0.975878	1.5389e-22	1	156403681	156514879	58	1q22	MEF2D-[]--IQGAP3	MEF2D
1:162033890_C_T	1	162033890	C	T	rs12143842	.	T	0.247864	38626	Genotyped	1	.	0.474034	1.10287e-115	5	161976473	162318498	2153	1q23.3	OLFML2B--[]-NOS1AP	NOS1AP
1:168687512_T_C	1	168687512	T	C	rs607484	.	C	0.264561	38613	Genotyped	1	.	0.786796	2.88689e-49	4	168568911	169512839	291	1q24.2	[DPT]	DPT
1:216791998_T_A	1	216791998	T	A	rs1857408	.	A	0.491492	38668	Imputed	0.994044	.	0.148295	3.74154e-13	1	216730387	216916304	12	1q41	[ESRRG]	ESRRG
11:2484803_T_C	11	2484803	T	C	rs2074238	.	C	0.911628	38649	Genotyped	1	.	0.685599	6.72467e-94	4	2415596	2544487	157	11p15.5	[KCNQ1]	KCNQ1
11:30470523_A_G	11	30470523	A	G	rs480640	.	G	0.48569	38668	Imputed	0.996729	.	0.949025	4.18712e-10	1	30374643	30569399	20	11p14.1	[MPPED2]	MPPED2
11:32454262_G_A	11	32454262	G	A	rs11031781	.	A	0.221723	38668	Imputed	0.998466	.	0.135683	1.50527e-13	1	32296661	32550446	49	11p13	[WT1]	WT1
11:47370041_T_C	11	47370041	T	C	rs3729989	.	C	0.136432	38631	Genotyped	1	.	0.537537	4.92665e-22	2	46327578	56513498	729	11p11.2	[MYBPC3]	MYBPC3
11:61575807_CA_C	11	61575807	CA	C	rs751229834	.	C	0.308697	38668	Imputed	0.988816	.	0.652853	4.81942e-08	1	61531443	61678754	13	11q12.2	[FADS2,FADS1]	FADS2,FADS1
5:64330619_G_A	5	64330619	G	A	rs62371005	.	A	0.173566	38668	Imputed	0.996322	.	0.526174	2.56969e-17	2	63969293	64592319	134	5q12.3	CWC27--[]---ADAMTS6	CWC27
5:122483142_G_A	5	122483142	G	A	rs233174	.	A	0.748127	38668	Imputed	0.999599	.	0.703168	8.09369e-26	3	121839125	122755352	282	5q23.2	[PRDM6]	PRDM6
5:137383078_C_A	5	137383078	C	A	rs148378888	.	A	0.180214	38668	Imputed	0.998307	.	0.130149	1.01579e-11	1	136964391	138400878	77	5q31.2	[FAM13B]	FAM13B
5:143514268_C_T	5	143514268	C	T	rs1990859	.	T	0.707328	38668	Imputed	0.997465	.	0.796931	3.17947e-19	1	143442509	144582213	57	5q31.3	HMHB1---[]--YIPF5	YIPF5
5:153871841_C_G	5	153871841	C	G	rs10076436	.	G	0.364128	38668	Imputed	0.99971	.	0.413209	8.84519e-84	5	153753137	153974938	659	5q33.2	HAND1--[]---LARP1	HAND1
5:172643118_G_A	5	172643118	G	A	rs4868243	.	A	0.161778	38668	Imputed	0.989099	.	0.589088	3.92333e-34	2	172388113	172677800	577	5q35.1	BNIP1--[]--NKX2-5	NKX2-5
6:2476867_C_T	6	2476867	C	T	rs1010762	.	T	0.509996	38668	Imputed	0.993275	.	0.774102	1.76167e-09	1	2460168	2509443	54	6p25.2	[GMDS-DT]	GMDS-DT
6:7527269_G_A	6	7527269	G	A	rs72825038	.	A	0.0987858	38668	Imputed	0.979341	.	0.719642	1.5218e-19	1	7350311	7677550	16	6p24.3	RIOK1---[]--DSP	DSP
6:22598018_G_A	6	22598018	G	A	rs2294828	.	A	0.290981	38668	Imputed	0.993804	.	0.436796	5.78289e-13	1	22454603	22746190	89	6p22.3	HDGFL1--[]	HDGFL1
6:36646768_C_CTA	6	36646768	C	CTA	rs146170154	.	CTA	0.197089	38668	Imputed	0.986371	.	0.725559	6.88225e-72	1	36616366	36700937	78	6p21.2	[CDKN1A]	CDKN1A
6:105796077_G_GA	6	105796077	G	GA	rs138660414	.	GA	0.0548643	38668	Imputed	0.980252	.	0.390847	3.77927e-13	3	105449978	105920257	166	6q21	[PREP]	PREP
6:117471951_A_G	6	117471951	A	G	rs59365541	.	G	0.395402	38668	Imputed	0.994299	.	0.138795	9.95092e-21	2	117086378	117666345	97	6q22.1	RFX6---[]---VGLL2	VGLL2
6:118667522_T_C	6	118667522	T	C	rs11153730	.	C	0.491042	38570	Genotyped	1	.	0.64901	3.72348e-81	4	118254461	119365624	3715	6q22.31	SLC35F1--[]---CEP85L	SLC35F1
6:126068001_T_G	6	126068001	T	G	rs980014	.	G	0.527919	38668	Imputed	0.997353	.	0.678631	7.03776e-24	1	125832603	126258892	128	6q22.31	HDDC2---[]HEY2	HEY2
6:126857931_ATG_A	6	126857931	ATG	A	.	.	A	0.492052	38668	Imputed	0.994413	.	0.554708	8.93221e-15	1	126572573	127340068	248	6q22.32	CENPW---[]---RSPO3	CENPW
6:134214525_C_G	6	134214525	C	G	rs12190287	.	G	0.372479	38527	Genotyped	1	.	0.253466	1.06586e-09	1	134098184	134256881	2	6q23.2	[TCF21]	TCF21
4:86681216_AG_A	4	86681216	AG	A	rs199745043	.	A	0.709005	38668	Imputed	0.986896	.	0.829266	6.97068e-21	1	86604813	86804934	88	4q21.23	[ARHGAP24]	ARHGAP24
4:90774492_G_A	4	90774492	G	A	rs75226172	.	A	0.0576207	38668	Imputed	0.995358	.	0.694494	7.89143e-09	1	90234506	91423899	68	4q22.1	SNCA--[]--MMRN1	SNCA
4:111718067_G_A	4	111718067	G	A	rs6843082	.	A	0.809655	38538	Genotyped	1	.	0.00558967	6.97214e-12	1	111605764	111732536	27	4q25	PITX2---[]	PITX2
4:114429407_C_T	4	114429407	C	T	rs11098193	.	T	0.254355	38668	Imputed	0.996599	.	0.379544	4.45006e-58	1	114332705	114593466	195	4q26	[CAMK2D]	CAMK2D
4:147958229_CA_C	4	147958229	CA	C	.	.	C	0.161153	38668	Imputed	0.98871	.	0.26713	2.866454790033979e-08-0.0160075	147561654	148087219	1	4q31.22	TTC29--[]---EDNRA	TTC29
2:16611534_G_A	2	16611534	G	A	rs13026103	.	A	0.73905	38668	Imputed	0.996201	.	0.450511	5.83193e-10	1	16581896	16735432	29	2p24.3	[AC010880.1]	AC010880.1
2:36679795_G_A	2	36679795	G	A	rs2023549	.	A	0.303602	38668	Imputed	0.991485	.	0.290437	1.80933e-25	2	36566004	37413527	161	2p22.2	[CRIM1]	CRIM1
2:42148697_GA_G	2	42148697	GA	G	.	.	G	0.617596	38668	Imputed	0.99762	.	0.222043	7.610588286202128e-130.00545579	42127561	42251279	56	2p21	LINC01913--[]--C2orf91	C2orf91
2:54786615_C_G	2	54786615	C	G	rs12468469	.	G	0.727364	38668	Imputed	0.993473	.	0.876921	1.21371e-26	2	54618526	55097645	698	2p16.2	[SPTBN1]	SPTBN1
2:61676644_GA_G	2	61676644	GA	G	.	.	G	0.596578	38668	Imputed	0.984113	.	0.708572	3.21538e-14	1	60958287	62013740	329	2p15	[USP34]	USP34
2:106104856_T_C	2	106104856	T	C	rs13006682	.	C	0.341924	38668	Imputed	0.989771	.	0.189899	1.94918e-08	1	106088527	106298235	3	2q12.2	FHL2--[]---NCK2	FHL2
2:179768491_TA_T	2	179768491	TA	T	.	.	T	0.147019	38668	Imputed	0.998602	.	0.975913	1.2165e-46	8	178108766	180209857	5800	2q31.2	[CCDC141]	CCDC141
2:198587865_T_C	2	198587865	T	C	rs12472359	.	C	0.526899	38668	Imputed	0.998248	.	0.37267	5.17395e-09	1	198144539	198954831	194	2q33.1	MARS2--[]-BOLL	BOLL
2:201206295_CTG_C	2	201206295	CTG	C	.	.	C	0.475874	38668	Imputed	0.989232	.	0.00915466	1.33861e-09	1	200647533	201314326	68	2q33.1	[SPATS2L]	SPATS2L
2:213219641_G_A	2	213219641	G	A	rs1948877	.	A	0.713868	38668	Imputed	0.992858	.	0.693463	2.965e-09	1	213044255	213280942	25	2q34	[ERBB4]	ERBB4
2:220424487_G_A	2	220424487	G	A	rs1039900	.	A	0.460015	38668	Imputed	0.992414	.	0.0598272	1.90782e-18	2	220210592	220448996	39	2q35	[OBSL1]	OBSL1
17:28489670_A_G	17	28489670	A	G	rs4356528	.	G	0.436168	38668	Imputed	0.998672	.	0.0158483	2.28217e-11	1	27891864	28901151	469	17q11.2	[NSRP1]	NSRP1
17:39925713_C_T	17	39925713	C	T	rs41283425	.	T	0.0487234	38657	Genotyped	1	.	0.724068	4.56117e-09	1	39863825	40085165	1	17q21.2	[JUP]	JUP
17:41829296_G_A	17	41829296	G	A	rs851062	.	A	0.424003	38668	Imputed	0.993501	.	0.606898	3.57255e-08	1	41802478	42135311	8	17q21.31	MEOX1--[]-SOST	SOST
17:45013271_T_C	17	45013271	T	C	rs17608766	.	C	0.148306	38633	Genotyped	1	.	0.494298	5.06164e-45	2	43302259	45811354	4133	17q21.32	[GOSR2,AC005670.2]	GOSR2,AC005670.2
17:64306133_C_T	17	64306133	C	T	rs9909004	.	T	0.581257	38668	Imputed	0.998108	.	0.5724	1.0675e-32	1	64127676	64331957	154	17q24.2	[PRKCA]	PRKCA
17:68508412_T_TAAATA	17	68508412	T	TAAATA	rs113784745	.	TAAATA	0.524079	38668	Imputed	0.992318	.	0.420698	4.94525e-34	4	68202056	68712132	545	17q24.3	KCNJ2---[]	KCNJ2
8:11806456_T_C	8	11806456	T	C	rs6601634	.	C	0.406091	38668	Imputed	0.995186	.	0.205804	5.3178e-43	15	8088933	11895484	62494	8p23.1	CTSB--[]--DEFB136	DEFB136
8:21784560_T_G	8	21784560	T	G	rs6557659	.	G	0.127734	38668	Imputed	0.990697	.	0.897114	2.35573e-08	1	21622502	21988702	41	8p21.3	[XPO7]	XPO7
a662da306ef981d0a1a1	8	30279470	CAAAAAAG	C	.	.	C	0.7423	38668	Imputed	0.995429	.	0.793388	4.40026e-10	1	30175153	30534563	18	8p12	[RBPMS]	RBPMS
8:71237774_G_A	8	71237774	G	A	rs9918828	.	A	0.0967361	38668	Imputed	0.996153	.	0.199831	7.08283e-09	1	70982517	71436115	175	8q13.3	[NCOA2]	NCOA2
8:106347897_T_A	8	106347897	T	A	rs72671655	.	A	0.0385332	38668	Imputed	1	.	0.00524453	5.28637e-24	1	105971136	106449833	4	8q23.1	[ZFPM2]	ZFPM2
8:108087628_C_G	8	108087628	C	G	rs1461990	.	G	0.497289	38668	Imputed	0.987357	.	0.243814	1.17987e-13	1	107920326	108368642	17	8q23.1	ABRA---[]---ANGPT1	ANGPT1
8:125867834_A_T	8	125867834	A	T	rs55679363	.	T	0.315676	38668	Imputed	0.996111	.	0.681425	1.9016e-23	1	125838080	126193049	73	8q24.13	MTSS1---[]---ZNF572	ZNF572
8:145018354_C_T	8	145018354	C	T	rs11786896	.	T	0.0515192	38668	Imputed	0.974076	.	0.596745	6.04432e-18	1	144465918	145642357	9	8q24.3	[PLEC]	PLEC
10:12309269_C_T	10	12309269	C	T	rs11257659	.	T	0.206137	38668	Imputed	0.966181	.	0.0581512	2.67787e-08	1	12161411	12338626	4	10p13	CDC123--[]--CAMK1D	CDC123
10:29820758_T_C	10	29820758	T	C	rs17695155	.	C	0.402683	38668	Imputed	0.991504	.	0.909105	2.4492e-11	1	29681019	29894681	7	10p11.23	[SVIL]	SVIL
10:33633930_A_G	10	33633930	A	G	rs4934933	.	G	0.142968	38668	Imputed	0.994616	.	0.119136	6.03693e-17	2	32631111	33654716	89	10p11.22	NRP1-[]---LINC02629	NRP1
10:50277585_C_T	10	50277585	C	T	rs61848371	.	T	0.239427	38668	Imputed	0.985158	.	0.711992	3.42524e-09	1	50184949	50451667	130	10q11.23	[VSTM4]	VSTM4
10:54212597_T_C	10	54212597	T	C	rs1194743	.	C	0.763277	38668	Imputed	0.995604	.	0.830846	4.80792e-21	1	54119880	54297027	40	10q21.1	DKK1---[]---MBL2	DKK1
10:67992690_C_T	10	67992690	C	T	rs10822764	.	T	0.411778	38668	Imputed	0.997953	.	0.07648	3.26198e-23	2	67631790	68277802	152	10q21.3	[CTNNA3]	CTNNA3
10:69287799_C_A	10	69287799	C	A	rs10997694	.	A	0.104311	38668	Imputed	0.998241	.	0.0633665	7.38784e-14	1	68669000	70056389	64	10q21.3	[CTNNA3]	CTNNA3
10:75414344_G_C	10	75414344	G	C	rs60212594	.	C	0.140409	38668	Imputed	0.999116	.	0.552468	5.53938e-38	3	74724121	76525361	962	10q22.2	[SYNPO2L]	SYNPO2L
10:81182802_G_A	10	81182802	G	A	rs12360384	.	A	0.450367	38583	Genotyped	1	.	0.883119	3.05787e-12	1	81147278	81184728	19	10q22.3	[ZCCHC24]	ZCCHC24
10:92681480_CATA_C	10	92681480	CATA	C	rs780162510	.	C	0.515114	38668	Imputed	0.970523	.	0.0624931	4.13089e-12	2	92357530	92860843	185	10q23.31	ANKRD1[]--AL365434.1	ANKRD1
10:112573688_CAG_C	10	112573688	CAG	C	rs770537744	.	C	0.113534	38668	Imputed	0.963355	.	0.249129	1.45491e-23	4	112380016	112848182	68	10q25.2	[RBM20]	RBM20
10:114494680_T_C	10	114494680	T	C	rs10787459	.	C	0.283274	38668	Imputed	0.997524	.	0.997041	1.62154e-41	2	114388945	114549527	235	10q25.2	[VTI1A]	VTI1A
10:115372585_G_A	10	115372585	G	A	rs17090764	.	A	0.268202	38668	Imputed	0.988513	.	0.345522	5.28012e-11	1	115324604	115543762	39	10q25.3	[NRAP]	NRAP
10:121422836_G_C	10	121422836	G	C	rs61869036	.	C	0.218527	38668	Imputed	0.992154	.	0.0853727	8.14039e-41	1	121303920	121711232	124	10q26.11	[BAG3]	BAG3
14:23861811_A_G	14	23861811	A	G	rs365990	.	G	0.367898	38599	Genotyped	1	.	0.368651	7.6217e-33	2	23581012	23989818	111	14q11.2	[MYH6]	MYH6
14:71834210_G_A	14	71834210	G	A	rs8019721	.	A	0.252211	38668	Imputed	0.998919	.	0.543195	3.65687e-37	1	71507067	72211948	375	14q24.2	[SIPA1L1]	SIPA1L1
22:24178279_G_A	22	24178279	G	A	rs5760061	.	A	0.806155	38668	Imputed	0.998652	.	0.965002	6.33597e-16	1	24051843	24189443	173	22q11.23	[SMARCB1,DERL3]	SMARCB1,DERL3
22:26160161_C_G	22	26160161	C	G	rs133890	.	G	0.445677	38668	Imputed	0.998941	.	0.770442	3.76792e-33	1	26133775	26164079	35	22q12.1	[MYO18B]	MYO18B
13:47242927_G_C	13	47242927	G	C	rs3742271	.	C	0.648866	38668	Imputed	0.998032	.	0.191863	3.62146e-15	1	47055545	47321753	171	13q14.13	[LRCH1]	LRCH1
13:50841444_G_A	13	50841444	G	A	rs806322	.	A	0.605675	38668	Imputed	0.998236	.	0.343242	9.78032e-12	1	50742569	51167209	80	13q14.2	KCNRG---[]---DLEU7	KCNRG
13:74513122_C_T	13	74513122	C	T	rs728926	.	T	0.365792	38608	Genotyped	1	.	0.00804522	1.52997e-32	1	74493002	74671000	50	13q22.1	[KLF12]	KLF12
13:94417474_A_G	13	94417474	A	G	rs12867691	.	G	0.262443	38668	Imputed	0.993798	.	0.464552	3.69737e-09	1	94275161	94561717	158	13q31.3	[GPC6]	GPC6
21:28846066_T_C	21	28846066	T	C	rs34727758	.	C	0.172356	38668	Imputed	0.991482	.	0.698157	2.24306e-09	1	28774317	28971146	27	21q21.3	ADAMTS5---[]---LINC01673	LINC01673
21:30567694_G_C	21	30567694	G	C	rs67137684	.	C	0.158381	38668	Imputed	0.994564	.	0.664804	2.28386e-31	4	29994707	30843684	3823	21q21.3	[BACH1]	BACH1
21:35821680_C_T	21	35821680	C	T	rs1805128	.	T	0.014184	38635	Genotyped	1	.	0.407671	1.88059e-15	2	35620932	36189083	12	21q22.12	[KCNE1B,KCNE1]	KCNE1B,KCNE1
7:35461967_T_A	7	35461967	T	A	rs150260620	.	A	0.0250206	38668	Imputed	0.957419	.	0.0728813	9.84978e-21	2	34876255	35994647	389	7p14.2	AC009531.1---[]---HERPUD2	AC009531.1
7:46620312_C_T	7	46620312	C	T	rs17172722	.	T	0.416302	38668	Imputed	0.997944	.	0.242734	7.76259e-09	1	46576576	46689053	23	7p12.3	AC004869.1--[]---AC004870.4	AC004869.1
7:92288106_T_C	7	92288106	T	C	rs7804722	.	C	0.27975	38668	Imputed	0.986459	.	0.394184	6.31518e-11	1	92066438	92563344	36	7q21.2	[CDK6]	CDK6
7:116186241_A_G	7	116186241	A	G	rs3807989	.	G	0.592132	38613	Genotyped	1	.	0.0855709	1.55105e-25	1	115844871	116226422	99	7q31.2	[CAV1]	CAV1
7:116883374_T_C	7	116883374	T	C	rs5004797	.	C	0.180005	38668	Imputed	0.994367	.	0.703419	1.8302e-09	1	116879607	116927360	42	7q31.2	ST7--[]--WNT2	ST7
7:128471160_C_CT	7	128471160	C	CT	rs3837066	.	CT	0.145676	38668	Imputed	0.990699	.	0.82036	1.85314e-10	2	128008903	128560902	148	7q32.1	[FLNC]	FLNC
7:150640285_C_T	7	150640285	C	T	rs1547958	.	T	0.248402	38668	Imputed	0.998055	.	0.672411	1.704e-22	2	150495676	150722167	182	7q36.1	AOC1--[]-KCNH2	KCNH2
7:154082098_C_T	7	154082098	C	T	rs6464418	.	T	0.135975	38668	Imputed	0.992578	.	0.684363	2.35859e-10	2	153755847	154127504	45	7q36.2	[DPP6]	DPP6
18:26104150_G_A	18	26104150	G	A	rs11083287	.	A	0.0602732	38668	Imputed	0.986211	.	0.784357	1.48883e-08	1	25917521	26673360	57	18q12.1	CDH2---[]	CDH2
18:32670021_T_C	18	32670021	T	C	rs476348	.	C	0.691432	38668	Imputed	0.985905	.	0.144467	1.39602e-16	1	32597237	32978059	51	18q12.1	[MAPRE2]	MAPRE2
18:34219777_G_GTT	18	34219777	G	GTT	.	.	GTT	0.249954	38668	Imputed	0.981291	.	0.198616	2.109e-13	2	34185248	34942005	189	18q12.2	[FHOD3]	FHOD3
18:42431244_G_A	18	42431244	G	A	rs4890489	.	A	0.407992	38668	Imputed	0.9985	.	0.935011	2.15106e-24	1	42308972	42524278	81	18q12.3	[SETBP1]	SETBP1
20:6506550_G_A	20	6506550	G	A	rs35625351	.	A	0.230283	38668	Imputed	0.989234	.	0.0140021	1.87979e-08	1	6263886	6635509	48	20p12.3	FERMT1---[]---LINC01713	LINC01713
20:33642112_T_C	20	33642112	T	C	rs6120813	.	C	0.181449	38668	Imputed	0.999618	.	0.328246	7.76608e-21	1	32570632	33993091	126	20q11.22	[TRPC4AP]	TRPC4AP
20:47972401_G_A	20	47972401	G	A	rs58746348	.	A	0.0740116	38668	Imputed	0.997923	.	0.191174	1.7169e-16	2	47278065	48176523	340	20q13.13	[KCNB1]	KCNB1
15:36883647_T_C	15	36883647	T	C	rs12441787	.	C	0.590815	38584	Genotyped	1	.	0.718103	4.85093e-13	1	36702144	36968291	18	15q14	[C15orf41]	C15orf41
15:65496287_C_T	15	65496287	C	T	rs11856834	.	T	0.627784	38668	Imputed	0.997296	.	0.873507	5.69161e-10	1	65355468	65654037	26	15q22.31	[CILP]	CILP
15:73469535_T_C	15	73469535	T	C	rs12901649	.	C	0.453775	38668	Imputed	0.997426	.	0.42523	1.03318e-08	1	72970111	73627122	9	15q24.1	[NEO1]	NEO1
15:79065380_T_C	15	79065380	T	C	rs7177201	.	C	0.751398	38668	Imputed	0.97202	.	0.27743	1.3556795526188821e-10.0051464	78803057	79123561	314	15q25.1	[ADAMTS7]	ADAMTS7
15:85242529_G_A	15	85242529	G	A	rs8029660	.	A	0.453558	38668	Imputed	0.999518	.	0.776393	3.97565e-19	2	84108833	85438397	914	15q25.3	[SEC11A]	SEC11A
15:99268850_C_G	15	99268850	C	G	rs4965430	.	G	0.628882	38668	Imputed	0.991705	.	0.3649	2.89458e-18	1	99248018	99321226	87	15q26.3	[IGF1R]	IGF1R
19:7582649_T_C	19	7582649	T	C	rs661821	.	C	0.625742	38668	Imputed	0.987591	.	0.667518	7.04699e-16	1	7562153	7615585	4	19p13.2	[AC008878.1,ZNF358]	AC008878.1,ZNF358
19:47075541_G_A	19	47075541	G	A	rs75432130	.	A	0.185244	38668	Imputed	0.993745	.	0.516806	1.57347e-08	1	46987086	47117109	16	19q13.32	[PPP5D1]	PPP5D1
19:49572547_C_T	19	49572547	C	T	rs4802547	.	T	0.097208	38668	Imputed	0.998622	.	0.526972	8.37237e-12	1	49482354	49684586	29	19q13.33	[KCNA7]	KCNA7
9:133025949_C_T	9	133025949	C	T	rs7028995	.	T	0.178165	38526	Genotyped	1	.	0.152365	1.62998e-09	1	133001712	133070040	3	9q34.11	NCS1--[]--KNOWN	KNOWN
9:134210288_C_A	9	134210288	C	A	rs7850041	Affx-33322236	A	0.391996	38591	Genotyped	1	.	0.921252	5.05242e-09	1	134141245	134242219	3	9q34.13	[PLPP7]	PLPP7

[truncated: 4 more sheets: Table S33, Table S36, Table S37, Table S40]
